# Supplementary material for: (E)-3-[4-(Pent­yloxy)phen­yl]-1-phenyl­prop-2-en-1-one
Source: Acta Crystallogr Sect E Struct Rep Online. 2009 May 14;65(Pt 6):o1280. doi: 10.1107/S1600536809016754 (PMC2969684; doi:10.1107/S1600536809016754)
Supplement: Supplementary file 2 [file e-65-o1280-Isup2.hkl]

# 
# h,k,l, Fc-squared, Fo-squared, sigma(Fo-squared) and status flag 
# 
data_I
_shelx_title ' rauf53 in P21/c' 
_shelx_refln_list_code          4 
_shelx_F_calc_maximum      273.53 
_exptl_crystal_F_000      1264.00 
_reflns_d_resolution_high  0.8397 
 
loop_ 
 _symmetry_equiv_pos_as_xyz 
 'x, y, z' 
 '-x, y+1/2, -z+1/2' 
 '-x, -y, -z' 
 'x, -y-1/2, z-1/2' 
 
_cell_length_a     7.4881 
_cell_length_b    21.3067 
_cell_length_c    20.8328 
_cell_angle_alpha  90.000 
_cell_angle_beta   93.974 
_cell_angle_gamma  90.000 
 
_shelx_F_squared_multiplier     1.000 
 
loop_ 
 _refln_index_h 
 _refln_index_k 
 _refln_index_l 
 _refln_F_squared_calc 
 _refln_F_squared_meas 
 _refln_F_squared_sigma 
 _refln_observed_status 
   1   0   0      631.61      516.13     54.94 o 
   2   0   0     7315.31     6367.35    118.01 o 
   3   0   0     6151.62     5249.48     84.60 o 
   4   0   0    51378.43    58472.28    867.61 o 
   5   0   0       66.34       90.98     25.50 o 
   6   0   0       64.35       56.11     18.72 o 
   7   0   0       10.18       26.11     15.45 o 
   8   0   0      346.23      268.80     22.01 o 
   1   1   0     6921.36     6277.21    162.79 o 
   2   1   0     5013.92     4353.11    195.20 o 
   3   1   0     2551.05     2235.77     61.28 o 
   4   1   0    19365.26    17912.55    175.06 o 
   5   1   0      135.90      126.44     16.73 o 
   6   1   0     1198.30     1191.83     20.42 o 
   7   1   0        2.93       14.91     11.90 o 
   8   1   0      963.87      777.49     31.68 o 
   1   2   0     2806.40     2567.53     63.76 o 
   2   2   0        4.54        4.66     19.50 o 
   3   2   0      130.10      120.92     18.88 o 
   4   2   0     2177.96     1922.11     99.96 o 
   5   2   0     1400.72     1256.25     62.10 o 
   6   2   0       41.05       36.66     13.15 o 
   7   2   0        1.62        4.66     10.72 o 
   8   2   0      597.32      493.43     17.41 o 
   1   3   0      232.29      169.15     26.41 o 
   2   3   0    16173.68    16041.81    188.17 o 
   3   3   0      389.91      374.87     19.16 o 
   4   3   0        3.09        9.21     15.34 o 
   5   3   0       61.35       77.80     16.07 o 
   6   3   0      500.43      454.58     21.96 o 
   7   3   0       20.34       20.51     14.44 o 
   8   3   0        0.49       15.60     12.80 o 
   0   4   0      580.22      485.80     49.95 o 
   1   4   0      472.20      377.14     29.13 o 
   2   4   0      251.66      227.47     23.21 o 
   3   4   0      962.27      951.96     26.17 o 
   4   4   0      614.48      617.75     21.99 o 
   5   4   0      128.34      129.51     15.78 o 
   6   4   0      491.56      473.10     18.01 o 
   7   4   0        3.82       10.33     12.45 o 
   8   4   0       47.86       49.64     14.25 o 
   1   5   0      123.00      102.77     26.04 o 
   2   5   0      191.16      160.60     23.68 o 
   3   5   0      228.49      252.65     20.03 o 
   4   5   0       30.61       35.17     16.57 o 
   5   5   0       81.19       68.09     16.77 o 
   6   5   0        2.23        6.83     14.93 o 
   7   5   0      119.97       96.03     15.06 o 
   8   5   0       32.00       29.91     12.83 o 
   0   6   0       99.76       86.63     35.58 o 
   1   6   0      397.38      361.81     27.96 o 
   2   6   0        1.27        5.43     16.46 o 
   3   6   0      135.85      143.91     17.81 o 
   4   6   0       53.71       47.41     16.41 o 
   5   6   0       43.13       45.80     15.53 o 
   6   6   0       57.80       57.33     13.37 o 
   7   6   0       43.74       44.55     12.97 o 
   8   6   0       36.84       40.17     17.51 o 
   1   7   0      472.87      428.64     25.43 o 
   2   7   0        3.81       10.28     17.31 o 
   3   7   0        1.98        4.38     15.63 o 
   4   7   0      314.44      309.08     18.52 o 
   5   7   0       10.43       21.04     13.43 o 
   6   7   0        0.32        3.62     15.65 o 
   7   7   0       12.39       15.96     13.39 o 
   8   7   0        0.70        7.80     15.27 o 
   0   8   0      229.98      168.54     31.34 o 
   1   8   0      249.34      297.34     22.04 o 
   2   8   0       71.12       63.85     15.99 o 
   3   8   0       12.33       24.56     17.59 o 
   4   8   0       52.82       70.97     14.85 o 
   5   8   0      225.93      234.14     18.35 o 
   6   8   0       14.94       15.56     15.01 o 
   7   8   0       39.92       59.29     13.83 o 
   8   8   0       25.08       35.53     13.83 o 
   1   9   0       42.57       41.21     15.90 o 
   2   9   0       24.29       32.05     20.49 o 
   3   9   0       32.66       40.80     15.33 o 
   4   9   0      111.80       97.50     19.63 o 
   5   9   0      161.68      188.46     17.29 o 
   6   9   0       51.34       47.55     15.88 o 
   7   9   0       29.34       44.59     14.29 o 
   8   9   0        3.20       10.78     15.50 o 
   0  10   0      634.06      527.15     31.37 o 
   1  10   0      357.78      392.60     20.69 o 
   2  10   0       52.44       48.92     15.90 o 
   3  10   0      238.10      255.27     23.33 o 
   4  10   0        0.00        9.78     18.72 o 
   5  10   0        0.22        9.89     17.55 o 
   6  10   0       24.86       42.78     17.15 o 
   7  10   0        1.51       12.67     12.94 o 
   8  10   0        5.19       10.05     14.57 o 
   1  11   0     1146.99     1207.31     29.62 o 
   2  11   0        8.14        4.84     18.64 o 
   3  11   0      349.41      364.54     39.24 o 
   4  11   0        4.77       14.18     14.56 o 
   5  11   0       97.16       99.15     18.59 o 
   6  11   0        7.89        4.11     15.59 o 
   7  11   0       21.29       18.02     14.00 o 
   0  12   0      264.59      248.27     32.44 o 
   1  12   0      171.76      187.97     19.17 o 
   2  12   0       11.55       11.84     16.73 o 
   3  12   0       19.82       12.67     16.98 o 
   4  12   0      262.36      264.78     18.34 o 
   5  12   0      213.10      221.03     19.84 o 
   6  12   0      157.74      158.73     19.30 o 
   7  12   0       58.01       58.65     16.50 o 
   1  13   0        1.37       -1.69     14.29 o 
   2  13   0      302.36      288.75     20.47 o 
   3  13   0       48.28       53.34     24.04 o 
   4  13   0      211.98      218.60     40.87 o 
   5  13   0        8.52        6.40     17.74 o 
   6  13   0        0.88        5.68     17.18 o 
   7  13   0        1.03       14.53     18.34 o 
   0  14   0     1495.72     1436.99     77.31 o 
   1  14   0        2.70        7.10     15.92 o 
   2  14   0        2.20        3.94     16.24 o 
   3  14   0      171.31      177.75     25.89 o 
   4  14   0      566.92      593.66     27.37 o 
   5  14   0       14.90       19.11     18.37 o 
   6  14   0        3.09       13.94     18.21 o 
   7  14   0       26.13       32.57     15.24 o 
   1  15   0        1.48       -1.34     14.20 o 
   2  15   0       15.82       12.26     17.08 o 
   3  15   0      312.90      330.39     20.79 o 
   4  15   0       16.87       18.96     24.76 o 
   5  15   0       11.94        6.73     20.73 o 
   6  15   0      373.83      345.21     29.07 o 
   7  15   0       29.76       28.40     17.41 o 
   0  16   0      145.77      153.30     27.02 o 
   1  16   0      378.57      344.87     21.09 o 
   2  16   0     2591.50     2643.57     54.77 o 
   3  16   0      132.95      149.84     22.20 o 
   4  16   0      624.58      663.65     25.74 o 
   5  16   0        0.31       32.78     26.12 o 
   6  16   0      965.45      979.75     29.96 o 
   1  17   0      235.87      240.69     19.65 o 
   2  17   0    21560.81    21792.61   1083.86 o 
   3  17   0       14.52       17.05     18.00 o 
   4  17   0        6.98        9.03     24.85 o 
   5  17   0        9.05       -0.07     25.48 o 
   6  17   0      881.78      869.50     37.48 o 
   0  18   0       79.64       94.62     22.77 o 
   1  18   0       13.13       15.01     17.29 o 
   2  18   0     1296.91     1397.59     36.68 o 
   3  18   0      281.68      309.93     24.11 o 
   4  18   0      158.15      137.39     27.17 o 
   5  18   0       17.37       26.27     16.34 o 
   6  18   0      788.32      788.56     46.78 o 
   1  19   0        8.17       26.58     15.79 o 
   2  19   0       78.94       77.04     18.97 o 
   3  19   0       12.10       23.07     20.96 o 
   4  19   0       44.20       47.28     18.87 o 
   5  19   0       34.91       35.60     17.94 o 
   0  20   0      239.80      218.66     26.41 o 
   1  20   0       99.97       98.71     17.97 o 
   2  20   0       33.26       33.07     15.46 o 
   3  20   0        1.14        2.01     16.10 o 
   4  20   0      321.33      285.90     20.54 o 
   5  20   0        8.78       18.65     17.75 o 
   1  21   0        5.27       -3.60     17.06 o 
   2  21   0       16.84       30.64     16.52 o 
   3  21   0        7.81       14.48     17.07 o 
   4  21   0        9.04       27.15     19.22 o 
   0  22   0       43.78       51.34     25.64 o 
   1  22   0        5.41       14.99     15.43 o 
   2  22   0       22.77       24.43     18.57 o 
   3  22   0       13.43       27.47     18.41 o 
   4  22   0       20.39       31.71     20.51 o 
   1  23   0       11.49       13.83     17.26 o 
   2  23   0        0.30       10.99     19.05 o 
   3  23   0       31.81       36.38     20.80 o 
   0  24   0        0.32       -2.97     20.40 o 
   1  24   0        9.33        7.50     17.71 o 
   2  24   0        4.81        9.14     18.76 o 
   1  25   0       24.43       38.41     19.82 o 
  -8   1   1       83.28       82.09     14.29 o 
  -7   1   1      235.02      227.07     16.10 o 
  -6   1   1     3970.02     4057.03     86.98 o 
  -5   1   1      784.89      831.22     24.84 o 
  -4   1   1     1091.94     1006.99     27.06 o 
  -3   1   1     6801.90     6607.23    129.33 o 
  -2   1   1     6989.88     6293.61    284.80 o 
  -1   1   1     1077.11      977.93     33.28 o 
   1   1   1     1957.51     1627.77     54.95 o 
   2   1   1     8491.19     8356.71    444.22 o 
   3   1   1     5900.36     5221.53    176.47 o 
   4   1   1    12128.37    10978.22    113.49 o 
   5   1   1      309.47      328.98     19.34 o 
   6   1   1        5.25       27.23     17.57 o 
   7   1   1      172.35      172.38     14.23 o 
   8   1   1      871.03      770.04     19.95 o 
  -8   2   1        0.72        5.79     13.61 o 
  -7   2   1      156.82      138.40     12.97 o 
  -6   2   1      389.87      388.63     16.70 o 
  -5   2   1      166.14      161.44     13.34 o 
  -4   2   1      123.20      117.22     16.75 o 
  -3   2   1       26.97       14.32     14.93 o 
  -2   2   1    13688.33    12440.60    288.66 o 
  -1   2   1      961.43      874.77     36.58 o 
   0   2   1        0.39       25.30     34.65 o 
   1   2   1     5958.23     5590.88    323.76 o 
   2   2   1      717.81      663.44     30.53 o 
   3   2   1        6.49        4.44     16.66 o 
   4   2   1      519.95      491.31     22.25 o 
   5   2   1      295.13      274.00     17.37 o 
   6   2   1      140.74      132.65     15.56 o 
   7   2   1      185.33      175.00     15.57 o 
   8   2   1      300.20      259.35     16.20 o 
  -8   3   1       43.72       44.64     14.05 o 
  -7   3   1        4.16       13.41     13.81 o 
  -6   3   1      592.57      583.93     26.46 o 
  -5   3   1      135.23      145.88     14.02 o 
  -4   3   1      917.98      840.99     21.82 o 
  -3   3   1     1850.83     1705.70     33.77 o 
  -2   3   1     7569.85     7672.27    272.43 o 
  -1   3   1     2119.80     1747.97     78.50 o 
   0   3   1     4395.96     3673.22    135.89 o 
   1   3   1      678.28      645.80     35.84 o 
   2   3   1       85.87      100.75     25.60 o 
   3   3   1      506.41      480.06     24.28 o 
   4   3   1      143.35      161.69     16.30 o 
   5   3   1       26.95       25.19     17.95 o 
   6   3   1      153.69      148.54     15.54 o 
   7   3   1       28.90       37.15     13.51 o 
   8   3   1       69.89       69.51     15.17 o 
  -8   4   1       25.45       28.36     13.28 o 
  -7   4   1      145.36      129.93     15.89 o 
  -6   4   1      167.36      183.27     12.28 o 
  -5   4   1      259.96      236.06     18.81 o 
  -4   4   1      656.01      644.34     25.41 o 
  -3   4   1        3.56       13.14     13.40 o 
  -2   4   1      251.64      216.55     23.73 o 
  -1   4   1     1178.03      959.19     65.34 o 
   0   4   1      151.83      111.56     25.28 o 
   1   4   1      403.85      318.88     31.59 o 
   2   4   1     1695.07     1627.53     59.11 o 
   3   4   1      182.41      163.81     19.54 o 
   4   4   1       43.15       51.08     19.60 o 
   5   4   1      330.44      336.61     17.84 o 
   6   4   1       14.70       25.88     14.08 o 
   7   4   1      102.66      101.68     15.01 o 
   8   4   1       27.83       25.03     12.65 o 
  -8   5   1       28.99       32.27     13.49 o 
  -7   5   1       64.35       67.47     14.76 o 
  -6   5   1       20.85       21.94     12.78 o 
  -5   5   1       10.53       19.12     14.35 o 
  -4   5   1       29.09       31.89     15.06 o 
  -3   5   1       71.91       86.86     16.99 o 
  -2   5   1      157.02      153.08     23.70 o 
  -1   5   1     5202.92     4804.35     72.24 o 
   0   5   1      806.76      714.75     36.22 o 
   1   5   1       97.73       97.62     23.46 o 
   2   5   1      152.33      149.64     20.11 o 
   3   5   1      116.22      113.68     17.88 o 
   4   5   1       42.02       33.04     15.32 o 
   5   5   1        0.10       -3.73     15.41 o 
   6   5   1      144.75      151.09     14.41 o 
   7   5   1        7.12       22.62     15.09 o 
   8   5   1        7.40       16.91     13.48 o 
  -8   6   1       57.94       44.79     13.11 o 
  -7   6   1       46.30       46.82     11.89 o 
  -6   6   1      140.53      129.56     13.89 o 
  -5   6   1        0.11        7.51     15.77 o 
  -4   6   1       15.63       21.76     13.80 o 
  -3   6   1       96.37      100.83     17.06 o 
  -2   6   1      423.47      413.10     22.31 o 
  -1   6   1      105.17      102.32     20.31 o 
   0   6   1      812.22      796.40     34.34 o 
   1   6   1       65.44       69.18     21.30 o 
   2   6   1      505.44      507.55     25.02 o 
   3   6   1      218.00      203.61     18.15 o 
   4   6   1       16.46       27.98     16.16 o 
   5   6   1       38.53       36.84     17.88 o 
   6   6   1       64.61       81.49     17.33 o 
   7   6   1       10.32       10.88     14.37 o 
   8   6   1        3.54        8.37     13.40 o 
  -8   7   1      112.56       94.25     17.50 o 
  -7   7   1       11.41        6.08     14.60 o 
  -6   7   1       17.62       23.76     11.45 o 
  -5   7   1       19.74       27.13     13.44 o 
  -4   7   1      227.12      266.64     19.85 o 
  -3   7   1      585.27      526.52     43.98 o 
  -2   7   1       75.86       62.15     17.97 o 
  -1   7   1       78.58      101.64     20.35 o 
   0   7   1      305.41      265.96     25.40 o 
   1   7   1       20.09        8.94     18.03 o 
   2   7   1        3.16        6.78     15.71 o 
   3   7   1       95.25       87.73     16.70 o 
   4   7   1       85.61       90.43     15.41 o 
   5   7   1       24.78       16.67     14.60 o 
   6   7   1       25.88       22.56     14.26 o 
   7   7   1        1.97        7.47     16.07 o 
   8   7   1        0.01       12.43     14.13 o 
  -8   8   1        2.74        6.49     16.89 o 
  -7   8   1       34.05       44.15     14.84 o 
  -6   8   1        5.14       12.45     14.53 o 
  -5   8   1      166.70      190.96     16.84 o 
  -4   8   1      126.52      128.19     19.83 o 
  -3   8   1      325.42      286.04     27.27 o 
  -2   8   1       26.23       26.39     16.71 o 
  -1   8   1     2015.90     2025.08     65.19 o 
   0   8   1      299.14      276.94     23.62 o 
   1   8   1        0.00       -1.38     16.26 o 
   2   8   1       17.60       24.94     16.10 o 
   3   8   1       22.74       14.92     15.20 o 
   4   8   1        1.56        2.85     14.33 o 
   5   8   1       99.71       97.43     17.95 o 
   6   8   1       21.36       25.14     13.59 o 
   7   8   1       18.39       19.24     15.95 o 
   8   8   1        0.98        4.35     14.49 o 
  -8   9   1       23.19       29.54     16.60 o 
  -7   9   1       19.94       13.66     15.93 o 
  -6   9   1       12.39       14.32     12.87 o 
  -5   9   1       72.08       74.03     18.57 o 
  -4   9   1      281.95      277.39     22.86 o 
  -3   9   1      911.52      876.04     95.48 o 
  -2   9   1       27.21       30.67     15.73 o 
  -1   9   1      109.35      110.44     16.22 o 
   0   9   1        3.56        7.96     15.92 o 
   1   9   1      749.32      711.18     27.18 o 
   2   9   1      425.73      459.46     22.16 o 
   3   9   1       10.70       17.40     15.01 o 
   4   9   1        2.58        9.54     14.63 o 
   5   9   1        2.44        5.45     15.77 o 
   6   9   1       33.45       29.83     14.99 o 
   7   9   1        3.25       19.33     15.70 o 
   8   9   1       12.48       12.28     15.13 o 
  -8  10   1        0.10       15.06     16.73 o 
  -7  10   1       39.49       39.79     13.09 o 
  -6  10   1       83.84       79.03     14.18 o 
  -5  10   1      158.98      179.27     19.64 o 
  -4  10   1       67.64       75.38     17.19 o 
  -3  10   1      262.18      267.89     32.02 o 
  -2  10   1       89.70       94.05     18.51 o 
  -1  10   1      944.69      946.32     28.93 o 
   0  10   1      829.87      858.32     26.56 o 
   1  10   1        2.23        5.02     17.88 o 
   2  10   1      215.28      202.90     19.35 o 
   3  10   1        3.63        7.73     14.23 o 
   4  10   1        0.15        5.35     16.21 o 
   5  10   1        0.02       17.91     18.56 o 
   6  10   1        4.25       15.19     14.10 o 
   7  10   1       10.53       21.43     18.48 o 
   8  10   1       24.05       23.34     14.79 o 
  -8  11   1       14.50       44.28     40.16 o 
  -7  11   1        7.47        9.01     14.99 o 
  -6  11   1       20.96       19.99     13.75 o 
  -5  11   1        2.41       19.04     15.06 o 
  -4  11   1      204.39      201.01     21.31 o 
  -3  11   1      225.65      229.74     26.01 o 
  -2  11   1      714.40      656.13     38.63 o 
  -1  11   1        1.07        6.92     14.77 o 
   0  11   1      910.97      858.44     25.79 o 
   1  11   1      394.57      386.37     19.77 o 
   2  11   1        5.31        7.14     18.58 o 
   3  11   1        7.87        8.80     15.72 o 
   4  11   1        3.67        5.91     20.07 o 
   5  11   1       56.31       66.18     20.40 o 
   6  11   1        0.13        3.30     16.43 o 
   7  11   1       82.57       78.83     18.78 o 
  -7  12   1        4.79        9.35     13.23 o 
  -6  12   1        0.05       17.87     14.99 o 
  -5  12   1       62.05       52.65     17.70 o 
  -4  12   1        0.05       13.17     23.13 o 
  -3  12   1       18.07       24.61     16.20 o 
  -2  12   1       30.32       33.43     19.87 o 
  -1  12   1        1.31        3.41     15.40 o 
   0  12   1      114.61      100.39     17.01 o 
   1  12   1       51.87       42.47     16.08 o 
   2  12   1      163.58      177.30     18.32 o 
   3  12   1        0.43       -6.58     14.91 o 
   4  12   1       19.86        8.31     19.70 o 
   5  12   1      119.48       98.59     18.92 o 
   6  12   1       13.86       50.65     20.20 o 
   7  12   1        5.25       11.34     17.11 o 
  -7  13   1       25.68       16.78     15.53 o 
  -6  13   1       18.47       27.10     15.07 o 
  -5  13   1       16.79       32.33     17.99 o 
  -4  13   1       83.71       69.97     22.39 o 
  -3  13   1       49.75       41.30     19.77 o 
  -2  13   1      153.03      141.60     19.15 o 
  -1  13   1       10.95       13.69     14.53 o 
   0  13   1      118.30      122.83     14.97 o 
   1  13   1      601.19      573.87     23.94 o 
   2  13   1        2.10       15.04     17.23 o 
   3  13   1      106.12      103.38     20.40 o 
   4  13   1      135.85      147.26     17.65 o 
   5  13   1       12.44       20.25     18.24 o 
   6  13   1        1.59        5.73     19.90 o 
   7  13   1       25.00       17.75     17.46 o 
  -7  14   1       57.54       76.14     17.79 o 
  -6  14   1       35.28       37.41     14.33 o 
  -5  14   1        1.22       14.89     18.09 o 
  -4  14   1       48.09       68.31     24.56 o 
  -3  14   1        0.06       11.54     25.74 o 
  -2  14   1       21.27       24.49     18.71 o 
  -1  14   1        7.40       15.26     13.21 o 
   0  14   1      294.94      298.93     17.00 o 
   1  14   1       35.89       29.97     15.71 o 
   2  14   1       42.02       41.05     15.93 o 
   3  14   1       19.35       22.81     16.20 o 
   4  14   1       97.23       82.92     26.00 o 
   5  14   1       54.67       55.01     17.78 o 
   6  14   1      213.64      222.51     20.77 o 
   7  14   1       27.40       31.19     19.77 o 
  -7  15   1      123.60       89.44     19.99 o 
  -6  15   1        2.56        9.47     16.40 o 
  -5  15   1      112.42      123.88     19.52 o 
  -4  15   1      268.75      263.71     28.41 o 
  -3  15   1      135.33      115.86     26.95 o 
  -2  15   1       15.99       25.30     18.94 o 
  -1  15   1        0.89       12.45     16.38 o 
   0  15   1       29.59       42.42     17.46 o 
   1  15   1       28.05       20.81     15.70 o 
   2  15   1      720.64      690.74     24.95 o 
   3  15   1      167.08      163.65     22.13 o 
   4  15   1       68.01       61.94     25.42 o 
   5  15   1      332.32      331.25     28.87 o 
   6  15   1       97.56      106.56     18.82 o 
   7  15   1        1.58        8.66     16.51 o 
  -6  16   1      255.26      269.69     23.84 o 
  -5  16   1       35.07       24.37     16.89 o 
  -4  16   1      930.77      858.07     29.26 o 
  -3  16   1      131.52      137.93     26.71 o 
  -2  16   1       26.49       24.17     18.51 o 
  -1  16   1       66.84       68.81     15.72 o 
   0  16   1      207.43      196.62     18.84 o 
   1  16   1      441.04      425.62     21.67 o 
   2  16   1     1112.26     1065.38     48.79 o 
   3  16   1       51.24       64.15     16.12 o 
   4  16   1       38.30       31.94     18.99 o 
   5  16   1      192.71      170.53     28.45 o 
   6  16   1      838.40      794.70     49.59 o 
  -6  17   1        8.81       12.92     19.61 o 
  -5  17   1        3.10        8.39     16.45 o 
  -4  17   1      316.72      347.19     22.66 o 
  -3  17   1        2.46       15.48     16.18 o 
  -2  17   1      644.24      646.33     22.74 o 
  -1  17   1      246.95      267.95     18.65 o 
   0  17   1     1221.72     1147.70     47.00 o 
   1  17   1      168.19      180.19     18.59 o 
   2  17   1      642.38      628.36     21.95 o 
   3  17   1       19.61       20.77     18.33 o 
   4  17   1      276.35      261.89     27.86 o 
   5  17   1       41.53       52.31     19.25 o 
   6  17   1       25.89       36.69     23.47 o 
  -6  18   1       57.33       70.02     20.92 o 
  -5  18   1      451.30      487.65     23.15 o 
  -4  18   1      925.40      908.52     29.30 o 
  -3  18   1      525.37      562.92     26.66 o 
  -2  18   1      687.94      720.28     21.65 o 
  -1  18   1      111.60      113.48     16.75 o 
   0  18   1      451.53      431.59     22.20 o 
   1  18   1      407.30      420.35     21.80 o 
   2  18   1      684.29      751.01     25.81 o 
   3  18   1      739.62      760.30     34.43 o 
   4  18   1      472.66      449.30     27.45 o 
   5  18   1      259.12      251.45     41.00 o 
   6  18   1      555.76      526.54     27.58 o 
  -5  19   1       49.22       48.35     20.55 o 
  -4  19   1      989.79      938.91     28.29 o 
  -3  19   1       32.83       38.42     16.98 o 
  -2  19   1       27.66       35.91     16.09 o 
  -1  19   1     1645.21     1657.08     28.48 o 
   0  19   1      425.75      474.39     20.99 o 
   1  19   1        7.09        5.61     15.95 o 
   2  19   1      143.66      144.78     20.17 o 
   3  19   1      158.16      129.57     21.28 o 
   4  19   1      178.49      128.47     24.09 o 
   5  19   1       22.37       27.91     23.80 o 
  -5  20   1       35.82       39.80     22.78 o 
  -4  20   1        0.83        4.41     20.27 o 
  -3  20   1       42.39       45.04     17.36 o 
  -2  20   1       55.92       57.96     17.56 o 
  -1  20   1        2.89       10.06     16.54 o 
   0  20   1      163.83      156.82     19.20 o 
   1  20   1       29.53       36.35     16.66 o 
   2  20   1       13.65       14.98     16.30 o 
   3  20   1        3.06        8.32     18.38 o 
   4  20   1        3.90        4.23     29.34 o 
   5  20   1        5.76       32.51     28.10 o 
  -4  21   1        0.15       -2.69     17.81 o 
  -3  21   1        8.01        3.21     18.33 o 
  -2  21   1        0.56        3.01     16.06 o 
  -1  21   1      179.57      195.54     17.88 o 
   0  21   1       30.95       42.52     16.49 o 
   1  21   1       69.59       77.61     17.60 o 
   2  21   1        4.51       10.94     19.24 o 
   3  21   1      172.67      169.07     20.11 o 
   4  21   1        3.13        5.97     20.75 o 
  -4  22   1        8.91       11.06     23.10 o 
  -3  22   1        0.04        9.25     20.25 o 
  -2  22   1       15.79       18.33     15.47 o 
  -1  22   1       12.65       16.45     15.86 o 
   0  22   1       15.12       13.69     15.48 o 
   1  22   1       62.50       87.91     17.87 o 
   2  22   1      134.05      127.83     21.45 o 
   3  22   1       17.89       28.50     18.39 o 
   4  22   1       17.00       28.49     23.42 o 
  -3  23   1        0.63       15.01     19.64 o 
  -2  23   1        8.27        9.96     18.66 o 
  -1  23   1        1.86       -1.29     16.48 o 
   0  23   1       11.37       20.60     16.32 o 
   1  23   1       20.74       29.68     17.92 o 
   2  23   1        0.25       -0.59     16.99 o 
   3  23   1        5.91       13.37     17.77 o 
  -2  24   1       17.37       28.66     16.51 o 
  -1  24   1       13.17       17.61     17.29 o 
   0  24   1        0.75       11.34     18.77 o 
   1  24   1       31.09       26.92     19.40 o 
   2  24   1        0.07       -1.12     19.50 o 
  -1  25   1        3.95       25.71     20.40 o 
   0  25   1        2.71       11.87     20.38 o 
   1  25   1        5.47        7.40     17.55 o 
  -8   0   2       46.05       18.86     17.91 o 
  -7   0   2      248.47      220.24     19.89 o 
  -6   0   2     6003.58     6042.36    373.45 o 
  -5   0   2     1075.53     1075.09     29.58 o 
  -4   0   2     2139.03     2050.14    158.15 o 
  -3   0   2     1607.58     1628.93     55.59 o 
  -1   0   2      163.89      130.32     27.84 o 
   1   0   2     3444.69     3221.81     89.36 o 
   3   0   2       33.90       41.91     25.89 o 
   4   0   2      295.82      273.04     45.48 o 
   5   0   2       44.93       62.25     24.10 o 
   6   0   2      921.41      947.79     60.23 o 
   7   0   2        0.04        8.55     19.72 o 
   8   0   2       41.68       27.47     17.44 o 
  -8   1   2      365.26      313.77     14.54 o 
  -7   1   2      129.67      122.87     15.18 o 
  -6   1   2     1772.66     1763.09     37.68 o 
  -5   1   2       15.54       34.04     11.79 o 
  -4   1   2     4781.06     4604.10     64.95 o 
  -3   1   2     1660.52     1567.29     45.67 o 
  -2   1   2       55.20       89.14     21.83 o 
  -1   1   2      188.89      199.34     18.90 o 
   1   1   2     3445.72     2845.00     69.56 o 
   3   1   2      693.77      704.63     29.74 o 
   4   1   2     2086.24     1945.43     33.82 o 
   5   1   2      100.98       95.59     14.71 o 
   6   1   2     4136.48     4111.99    107.80 o 
   7   1   2        3.64       17.52     15.75 o 
   8   1   2       89.43       82.90     14.35 o 
  -8   2   2       57.66       41.83     13.51 o 
  -7   2   2      226.90      197.74     14.05 o 
  -6   2   2       56.90       57.97     13.73 o 
  -5   2   2       32.57       44.43     13.01 o 
  -4   2   2        3.16       11.94     12.04 o 
  -3   2   2      303.09      277.22     17.13 o 
  -2   2   2      257.32      233.11     17.78 o 
  -1   2   2     3875.91     3438.75    102.09 o 
   0   2   2      107.08       81.76     27.15 o 
   1   2   2      114.00      109.02     25.65 o 
   2   2   2    10872.69    10682.13    134.54 o 
   3   2   2     2366.14     2157.09     38.93 o 
   4   2   2       22.60       34.53     17.27 o 
   5   2   2      102.44       74.77     16.76 o 
   6   2   2     3140.51     3169.53    125.68 o 
   7   2   2        7.63       20.44     14.00 o 
   8   2   2       80.40       61.50     14.41 o 
  -8   3   2       11.85       20.94     14.25 o 
  -7   3   2       76.70       69.37     12.81 o 
  -6   3   2      147.41      138.03     13.96 o 
  -5   3   2       14.31       16.34     11.97 o 
  -4   3   2     1711.72     1760.59     49.62 o 
  -3   3   2      325.12      278.37     16.97 o 
  -2   3   2     2751.29     2628.83     66.27 o 
  -1   3   2     2487.12     2343.33     52.35 o 
   0   3   2     6646.07     5788.04    239.65 o 
   1   3   2     4874.61     4294.60    124.14 o 
   2   3   2        7.62        4.99     20.04 o 
   3   3   2       69.58       81.02     17.50 o 
   4   3   2     2513.61     2398.77     45.24 o 
   5   3   2       35.20       33.90     18.03 o 
   6   3   2       11.40       14.43     15.43 o 
   7   3   2      185.27      181.54     16.85 o 
   8   3   2        3.26       20.21     13.59 o 
  -8   4   2       89.28       80.26     14.51 o 
  -7   4   2        2.98        6.56     15.05 o 
  -6   4   2        0.03        2.75     11.29 o 
  -5   4   2       36.29       34.41     11.61 o 
  -4   4   2        5.35       12.59     13.08 o 
  -3   4   2     1513.55     1285.07     41.53 o 
  -2   4   2      163.92      149.89     17.72 o 
  -1   4   2       29.41       32.14     20.46 o 
   0   4   2      172.72      159.00     21.90 o 
   1   4   2      126.65      115.28     23.98 o 
   2   4   2      159.45      135.53     22.18 o 
   3   4   2      562.82      558.34     48.53 o 
   4   4   2      721.08      802.46     25.92 o 
   5   4   2        0.00       13.39     16.24 o 
   6   4   2        0.27       11.20     14.78 o 
   7   4   2        5.24        4.50     14.06 o 
   8   4   2       40.78       50.52     13.85 o 
  -8   5   2        1.10       10.16     13.55 o 
  -7   5   2        0.30        2.83     13.16 o 
  -6   5   2        3.51        5.53     12.97 o 
  -5   5   2       76.88       90.29     13.55 o 
  -4   5   2      126.31      126.48     15.72 o 
  -3   5   2        7.42        8.74     14.54 o 
  -2   5   2      176.32      174.43     19.59 o 
  -1   5   2        0.93        6.95     17.67 o 
   0   5   2     1300.85     1100.24     37.52 o 
   1   5   2       56.38       41.15     22.71 o 
   2   5   2        5.52       10.87     18.77 o 
   3   5   2       16.67       19.25     16.27 o 
   4   5   2       42.46       48.33     15.02 o 
   5   5   2       24.12       36.54     18.36 o 
   6   5   2       97.28       84.07     14.81 o 
   7   5   2       17.35       16.74     15.63 o 
   8   5   2       13.49       17.07     15.59 o 
  -8   6   2        1.17       11.87     14.69 o 
  -7   6   2        5.40       23.16     13.74 o 
  -6   6   2       36.58       43.07     13.33 o 
  -5   6   2      271.08      301.68     17.92 o 
  -4   6   2      300.81      298.20     16.81 o 
  -3   6   2      150.38      172.39     21.48 o 
  -2   6   2      154.62      143.35     19.22 o 
  -1   6   2      162.75      149.51     23.24 o 
   0   6   2      757.24      672.50     29.30 o 
   1   6   2       49.86       58.16     20.87 o 
   2   6   2        1.56        7.74     17.68 o 
   3   6   2       25.41       23.53     18.95 o 
   4   6   2       65.85       70.60     17.10 o 
   5   6   2        1.91       18.99     16.01 o 
   6   6   2        0.13        9.76     15.42 o 
   7   6   2        1.00        4.98     13.36 o 
   8   6   2       11.93       15.36     13.99 o 
  -8   7   2        1.97       19.31     13.77 o 
  -7   7   2       77.60       70.69     14.85 o 
  -6   7   2      215.58      241.45     15.15 o 
  -5   7   2      658.70      710.86     18.61 o 
  -4   7   2      126.53      131.93     15.45 o 
  -3   7   2       25.73       24.80     16.78 o 
  -2   7   2      115.82      116.12     22.79 o 
  -1   7   2     1702.55     1658.18     38.11 o 
   0   7   2       11.12       14.02     17.33 o 
   1   7   2     3180.22     2979.64     59.03 o 
   2   7   2       39.28       38.58     14.27 o 
   3   7   2       88.46      106.33     15.95 o 
   4   7   2      229.35      231.01     16.11 o 
   5   7   2       15.20       18.97     14.52 o 
   6   7   2        4.46       10.07     13.46 o 
   7   7   2       53.45       37.82     17.17 o 
   8   7   2       20.73       29.03     14.53 o 
  -8   8   2        0.41       -0.32     15.04 o 
  -7   8   2       14.10       19.30     13.18 o 
  -6   8   2        7.16        8.20     11.47 o 
  -5   8   2       59.99       75.14     15.05 o 
  -4   8   2        8.38       23.17     16.88 o 
  -3   8   2       13.73       12.67     14.99 o 
  -2   8   2      251.69      235.68     21.61 o 
  -1   8   2     4956.76     4917.06    274.11 o 
   0   8   2        6.46       16.70     17.23 o 
   1   8   2      987.88     1082.64     45.53 o 
   2   8   2      997.96      974.63     41.95 o 
   3   8   2     1461.95     1624.55     41.47 o 
   4   8   2      147.82      168.57     17.99 o 
   5   8   2      695.01      723.24     20.20 o 
   6   8   2      169.50      152.43     13.63 o 
   7   8   2       30.13       24.20     17.19 o 
   8   8   2        1.69       11.34     16.39 o 
  -8   9   2        0.73       12.94     17.47 o 
  -7   9   2       70.40       77.54     15.06 o 
  -6   9   2       10.78       23.60     14.49 o 
  -5   9   2        3.01        3.41     15.56 o 
  -4   9   2       10.08       15.06     18.84 o 
  -3   9   2      774.36      766.80    203.79 o 
  -2   9   2       35.74       28.56     19.51 o 
  -1   9   2      179.10      156.52     17.10 o 
   0   9   2      170.79      163.95     17.38 o 
   1   9   2     3386.42     3478.44    169.83 o 
   2   9   2      241.77      231.68     17.20 o 
   3   9   2     1912.71     2016.40     62.39 o 
   4   9   2      302.41      295.60     16.65 o 
   5   9   2      413.79      431.12     21.05 o 
   6   9   2        7.28        9.94     14.27 o 
   7   9   2      252.56      250.98     17.08 o 
   8   9   2       13.39       26.84     19.06 o 
  -8  10   2        2.82       22.17     15.47 o 
  -7  10   2       83.80       67.48     14.44 o 
  -6  10   2        9.42       13.64     12.54 o 
  -5  10   2        0.51       15.63     17.17 o 
  -4  10   2        1.28        4.65     13.46 o 
  -3  10   2      596.77      610.66     76.52 o 
  -2  10   2       16.77       14.50     17.16 o 
  -1  10   2     3949.69     3990.97    202.32 o 
   0  10   2        6.19        6.74     14.56 o 
   1  10   2     2550.37     2605.48     94.10 o 
   2  10   2      100.99      107.63     16.76 o 
   3  10   2      745.26      773.36     24.45 o 
   4  10   2       14.86       24.68     16.82 o 
   5  10   2       62.13       56.55     15.89 o 
   6  10   2       17.38       23.61     13.66 o 
   7  10   2       24.34       24.09     15.95 o 
   8  10   2        1.67       13.41     17.10 o 
  -8  11   2        0.05       25.85     24.85 o 
  -7  11   2      110.24      110.35     16.64 o 
  -6  11   2       25.35       24.50     13.76 o 
  -5  11   2       57.16       62.72     14.05 o 
  -4  11   2       24.20       19.28     16.79 o 
  -3  11   2      544.54      540.75     26.64 o 
  -2  11   2      451.72      435.13     22.68 o 
  -1  11   2      868.94      916.67     24.57 o 
   0  11   2       25.06       21.84     12.73 o 
   1  11   2      942.56      987.94     26.98 o 
   2  11   2      341.01      384.30     20.82 o 
   3  11   2       21.43       32.63     17.81 o 
   4  11   2       27.41       41.79     17.26 o 
   5  11   2       52.06       57.02     16.16 o 
   6  11   2        5.92        2.68     13.19 o 
   7  11   2        2.66        9.66     16.60 o 
  -7  12   2       17.83       15.54     17.62 o 
  -6  12   2       44.63       23.84     14.30 o 
  -5  12   2       77.88       98.69     16.02 o 
  -4  12   2        0.87       10.98     14.09 o 
  -3  12   2       47.19       58.54     16.98 o 
  -2  12   2      186.05      200.53     17.58 o 
  -1  12   2      179.21      214.28     16.50 o 
   0  12   2       25.42       18.60     15.12 o 
   1  12   2       81.05       77.35     18.30 o 
   2  12   2      186.66      194.87     16.53 o 
   3  12   2       61.16       60.56     18.28 o 
   4  12   2      321.94      343.13     20.67 o 
   5  12   2       74.63       60.12     16.58 o 
   6  12   2        3.21        4.39     17.46 o 
   7  12   2        8.41       30.72     21.30 o 
  -7  13   2        5.36       14.84     16.11 o 
  -6  13   2       88.54       86.87     16.51 o 
  -5  13   2       47.10       36.96     17.85 o 
  -4  13   2        4.16       11.06     13.82 o 
  -3  13   2        0.65        3.47     15.10 o 
  -2  13   2        0.25        3.76     15.82 o 
  -1  13   2      590.70      566.96     25.28 o 
   0  13   2        1.39        0.48     13.75 o 
   1  13   2      111.44       97.09     18.93 o 
   2  13   2       86.45       87.16     16.40 o 
   3  13   2        4.34       14.13     15.89 o 
   4  13   2       60.84      100.83     19.40 o 
   5  13   2      138.42      160.82     17.96 o 
   6  13   2      291.40      271.51     21.49 o 
   7  13   2       54.16       60.45     22.18 o 
  -7  14   2       35.34       31.27     16.23 o 
  -6  14   2        4.01        9.33     15.97 o 
  -5  14   2       88.20       73.37     17.26 o 
  -4  14   2       19.32       25.99     17.76 o 
  -3  14   2       69.14       78.59     16.92 o 
  -2  14   2      147.52      139.48     17.37 o 
  -1  14   2       17.90       25.57     16.25 o 
   0  14   2      157.54      162.79     17.74 o 
   1  14   2       33.47       33.87     14.89 o 
   2  14   2     1004.20      978.18     50.85 o 
   3  14   2        0.87        5.95     19.83 o 
   4  14   2       77.68       79.22     20.13 o 
   5  14   2      175.49      194.79     26.91 o 
   6  14   2       12.72       38.05     21.29 o 
   7  14   2       39.73       55.25     23.16 o 
  -7  15   2       13.24       31.50     19.57 o 
  -6  15   2       21.07       60.31     20.95 o 
  -5  15   2       15.35       19.70     20.83 o 
  -4  15   2        0.53        1.81     17.59 o 
  -3  15   2       40.08       49.24     16.71 o 
  -2  15   2        5.08       12.14     15.46 o 
  -1  15   2       90.96       88.51     15.22 o 
   0  15   2       11.06       13.89     13.91 o 
   1  15   2      237.44      220.97     17.98 o 
   2  15   2      261.05      252.43     17.59 o 
   3  15   2        8.39        8.90     17.03 o 
   4  15   2      960.78      998.26     45.89 o 
   5  15   2       38.21       35.23     18.10 o 
   6  15   2       10.87       35.74     22.02 o 
   7  15   2        0.00        8.71     22.04 o 
  -6  16   2      470.61      492.86     25.92 o 
  -5  16   2      152.99      149.90     22.89 o 
  -4  16   2      829.99      769.57     34.63 o 
  -3  16   2       61.60       90.66     16.71 o 
  -2  16   2      451.15      414.04     22.60 o 
  -1  16   2      131.01      136.96     16.16 o 
   0  16   2     1781.41     1770.29     58.10 o 
   1  16   2        2.09        5.23     17.02 o 
   2  16   2      224.47      232.17     20.44 o 
   3  16   2        0.42        5.17     16.83 o 
   4  16   2     2299.06     2327.29    110.66 o 
   5  16   2       40.51       55.23     24.43 o 
   6  16   2      231.33      211.18     24.61 o 
  -6  17   2        8.78       -0.72     17.05 o 
  -5  17   2      129.59      148.12     24.69 o 
  -4  17   2     6501.85     6711.13    177.73 o 
  -3  17   2       40.17       52.94     16.55 o 
  -2  17   2      350.50      361.98     20.27 o 
  -1  17   2      679.27      721.28     21.51 o 
   0  17   2    20770.95    20975.54    414.52 o 
   1  17   2        4.84       20.49     16.18 o 
   2  17   2       51.77       58.56     17.80 o 
   3  17   2      177.71      184.50     18.48 o 
   4  17   2     1251.80     1312.42    154.48 o 
   5  17   2        3.80       35.19     25.63 o 
   6  17   2       49.86       33.46     19.82 o 
  -6  18   2       63.24       56.43     18.63 o 
  -5  18   2      193.00      206.25     28.81 o 
  -4  18   2       30.12       40.88     18.22 o 
  -3  18   2       27.51       30.86     17.59 o 
  -2  18   2       12.36       28.75     15.67 o 
  -1  18   2      132.22      138.28     15.22 o 
   0  18   2     5378.03     5324.05    136.60 o 
   1  18   2      143.88      162.86     16.52 o 
   2  18   2      177.20      182.70     17.80 o 
   3  18   2      111.44      125.03     20.17 o 
   4  18   2     2929.72     2861.63     48.68 o 
   5  18   2      101.95       83.56     23.29 o 
   6  18   2       20.11       15.06     23.21 o 
  -5  19   2       55.39       27.60     23.31 o 
  -4  19   2       39.17       57.27     18.61 o 
  -3  19   2      334.58      344.22     27.59 o 
  -2  19   2       14.37       15.00     13.85 o 
  -1  19   2      198.91      219.49     17.23 o 
   0  19   2      254.61      228.11     19.77 o 
   1  19   2       28.59       31.13     15.17 o 
   2  19   2       45.81       54.43     18.70 o 
   3  19   2       15.63        8.47     17.70 o 
   4  19   2      840.79      805.44     36.27 o 
   5  19   2        7.73       30.15     23.54 o 
  -5  20   2        0.02        3.88     20.08 o 
  -4  20   2        6.92       25.35     20.52 o 
  -3  20   2        0.76       -1.25     20.79 o 
  -2  20   2      115.95      113.37     18.43 o 
  -1  20   2       20.59       27.58     15.25 o 
   0  20   2        4.93       10.12     17.10 o 
   1  20   2       55.36       50.83     15.70 o 
   2  20   2      142.98      158.67     19.24 o 
   3  20   2       52.76       58.70     21.38 o 
   4  20   2       92.25       83.49     21.27 o 
   5  20   2       17.62       17.82     27.96 o 
  -4  21   2        0.35       18.79     21.80 o 
  -3  21   2        5.50        6.54     18.15 o 
  -2  21   2      104.19      112.58     19.32 o 
  -1  21   2       57.17       65.73     17.79 o 
   0  21   2       52.92       50.83     16.51 o 
   1  21   2        2.58        3.76     16.62 o 
   2  21   2       36.50       39.38     19.27 o 
   3  21   2        8.19       14.02     18.51 o 
   4  21   2        3.40        6.81     27.02 o 
  -4  22   2       17.15       15.08     23.19 o 
  -3  22   2        1.86        8.68     22.06 o 
  -2  22   2       23.61       39.16     15.26 o 
  -1  22   2        0.01        4.89     16.21 o 
   0  22   2       14.35       19.20     14.68 o 
   1  22   2       30.05       32.67     16.65 o 
   2  22   2       59.86       74.40     20.66 o 
   3  22   2        7.19       14.88     16.44 o 
   4  22   2        1.64       14.59     23.72 o 
  -3  23   2       23.13       27.41     22.01 o 
  -2  23   2        0.01        8.09     19.12 o 
  -1  23   2        5.99       10.09     20.30 o 
   0  23   2        4.82       14.98     16.72 o 
   1  23   2       15.02       12.83     19.09 o 
   2  23   2        0.76       14.47     21.55 o 
   3  23   2       28.14       42.32     19.93 o 
  -2  24   2        6.91       18.08     17.71 o 
  -1  24   2        1.07        7.96     21.29 o 
   0  24   2       33.18       43.34     19.87 o 
   1  24   2        2.28        0.42     18.40 o 
   2  24   2       13.49       18.04     18.86 o 
  -1  25   2       19.55       44.20     19.14 o 
   0  25   2        0.34       -2.70     18.74 o 
   1  25   2      165.36      184.22     21.19 o 
  -8   1   3      465.09      445.55     17.97 o 
  -7   1   3        5.82       26.41     13.19 o 
  -6   1   3       28.53       32.29     12.88 o 
  -5   1   3      885.75      878.10     28.90 o 
  -4   1   3     1345.85     1377.35     35.74 o 
  -3   1   3       38.19       24.16     13.95 o 
  -2   1   3     2097.66     1986.81     50.14 o 
  -1   1   3     2402.65     2157.16     74.01 o 
   0   1   3     1603.91     1457.26    114.40 o 
   1   1   3      994.65      841.36     35.74 o 
   2   1   3     9910.57     9852.15    277.47 o 
   3   1   3       46.56       38.38     13.96 o 
   4   1   3      508.05      482.31     22.39 o 
   5   1   3     1076.73     1077.60     35.29 o 
   6   1   3     1484.82     1585.45     33.61 o 
   7   1   3       25.76       36.19     15.47 o 
   8   1   3        3.81       17.83     14.12 o 
  -8   2   3       78.14       71.16     15.03 o 
  -7   2   3       12.84       17.24     14.66 o 
  -6   2   3       18.89       25.46     13.28 o 
  -5   2   3       59.74       84.38     12.31 o 
  -4   2   3     5020.01     5111.90    100.11 o 
  -3   2   3     1014.08      983.84     23.06 o 
  -2   2   3     2244.11     2088.23     56.65 o 
  -1   2   3     3969.77     3562.62     74.21 o 
   0   2   3       22.99       18.56     28.25 o 
   1   2   3      441.73      405.18     27.07 o 
   2   2   3      394.77      347.42     30.37 o 
   3   2   3      125.51      111.52     18.90 o 
   4   2   3      828.67      802.25     25.94 o 
   5   2   3      153.46      128.13     15.81 o 
   6   2   3      897.59      888.03     23.92 o 
   7   2   3       48.64       59.64     16.81 o 
   8   2   3       12.13       21.13     16.53 o 
  -8   3   3      300.03      279.79     15.82 o 
  -7   3   3       55.12       49.74     12.84 o 
  -6   3   3      193.52      198.33     14.07 o 
  -5   3   3      108.82      105.26     11.60 o 
  -4   3   3      295.72      307.44     14.64 o 
  -3   3   3        3.22        4.03     11.50 o 
  -2   3   3      382.19      309.48     19.50 o 
  -1   3   3       56.18       47.88     17.20 o 
   0   3   3     3066.97     2524.53     55.48 o 
   1   3   3     3996.06     3785.99    141.32 o 
   2   3   3      133.23      166.47     23.32 o 
   3   3   3      403.87      386.96     22.29 o 
   4   3   3       31.55       38.90     15.54 o 
   5   3   3      571.69      557.09     28.95 o 
   6   3   3       24.49       32.29     14.97 o 
   7   3   3        0.76        9.34     13.38 o 
   8   3   3        5.25       14.12     13.48 o 
  -8   4   3       28.02       28.90     14.47 o 
  -7   4   3       30.52       33.77     13.53 o 
  -6   4   3      132.36      129.91     14.26 o 
  -5   4   3      106.71      105.50     13.17 o 
  -4   4   3       16.28       20.43     13.86 o 
  -3   4   3     1050.06     1058.40     21.24 o 
  -2   4   3     1076.36     1086.95     32.70 o 
  -1   4   3       44.59       31.39     19.11 o 
   0   4   3     3084.57     2785.47     51.93 o 
   1   4   3     3523.66     3009.78    123.54 o 
   2   4   3     1574.66     1477.98     67.20 o 
   3   4   3        1.58        2.16     15.27 o 
   4   4   3       83.28       96.89     19.16 o 
   5   4   3      125.50      122.60     18.77 o 
   6   4   3        0.87        4.52     14.73 o 
   7   4   3        0.06       22.06     15.76 o 
   8   4   3       14.25       24.97     16.14 o 
  -8   5   3        0.01        2.51     13.06 o 
  -7   5   3        7.51        4.85     13.94 o 
  -6   5   3        7.52        9.77     10.96 o 
  -5   5   3      230.83      252.66     14.86 o 
  -4   5   3     1252.89     1224.95     48.61 o 
  -3   5   3       40.47       44.18     12.49 o 
  -2   5   3      464.50      430.72     20.06 o 
  -1   5   3      170.18      143.28     18.30 o 
   0   5   3      232.62      216.68     22.01 o 
   1   5   3      898.21      969.75     44.34 o 
   2   5   3       19.65       19.42     23.23 o 
   3   5   3      447.68      435.24     21.94 o 
   4   5   3       36.90       41.04     17.88 o 
   5   5   3       54.10       57.29     16.48 o 
   6   5   3       18.16       26.39     16.33 o 
   7   5   3       10.33       10.02     16.75 o 
   8   5   3        6.58       11.54     17.28 o 
  -8   6   3      100.70       97.93     13.67 o 
  -7   6   3        1.12        7.24     13.07 o 
  -6   6   3        0.01        0.23     12.81 o 
  -5   6   3      288.28      326.10     15.24 o 
  -4   6   3        0.00       11.05     12.32 o 
  -3   6   3        4.73       11.62     11.73 o 
  -2   6   3      315.50      299.58     19.58 o 
  -1   6   3      217.31      196.16     20.96 o 
   0   6   3       22.22       15.76     15.70 o 
   1   6   3       20.97        3.66     16.83 o 
   2   6   3      327.98      262.57     22.15 o 
   3   6   3       45.95       68.74     16.91 o 
   4   6   3       17.55       14.96     18.80 o 
   5   6   3      317.55      316.44     18.79 o 
   6   6   3        5.37        4.06     12.08 o 
   7   6   3        0.46       -1.38     13.26 o 
   8   6   3       56.09       55.40     15.98 o 
  -8   7   3       16.61       34.99     15.43 o 
  -7   7   3       95.92       97.00     14.51 o 
  -6   7   3      216.16      215.73     13.61 o 
  -5   7   3      118.72      133.39     13.61 o 
  -4   7   3      766.35      723.47     29.21 o 
  -3   7   3      157.25      146.10     15.59 o 
  -2   7   3      188.72      173.81     19.45 o 
  -1   7   3      390.54      357.30     23.36 o 
   0   7   3      212.66      161.41     21.11 o 
   1   7   3     5606.59     5327.77    141.08 o 
   2   7   3       31.26       28.65     17.85 o 
   3   7   3       55.33       51.80     15.97 o 
   4   7   3        4.36        9.50     16.20 o 
   5   7   3        6.76        7.21     18.38 o 
   6   7   3        3.25       -2.06     12.70 o 
   7   7   3       65.32       61.51     14.98 o 
   8   7   3        5.24        5.77     17.47 o 
  -8   8   3        0.17        7.99     13.60 o 
  -7   8   3      115.69      111.00     12.88 o 
  -6   8   3      179.85      159.87     13.95 o 
  -5   8   3       31.04       31.73     13.66 o 
  -4   8   3       32.91       28.33     15.29 o 
  -3   8   3     3123.09     2775.78    418.73 o 
  -2   8   3     2410.16     2579.93     63.73 o 
  -1   8   3     2993.74     3084.49     74.61 o 
   0   8   3     1713.21     1678.91     46.11 o 
   1   8   3      190.85      177.38     19.17 o 
   2   8   3        0.14        8.78     17.40 o 
   3   8   3      202.52      222.73     19.03 o 
   4   8   3        3.06       13.78     18.06 o 
   5   8   3       57.62       54.13     16.32 o 
   6   8   3        7.41       12.10     14.19 o 
   7   8   3       12.31       33.18     16.37 o 
   8   8   3       12.62       14.51     18.71 o 
  -8   9   3       10.61       26.90     16.92 o 
  -7   9   3        2.19       10.29     12.99 o 
  -6   9   3        9.20       19.68     12.29 o 
  -5   9   3      553.47      585.41     20.61 o 
  -4   9   3      183.88      208.05     16.70 o 
  -3   9   3      370.03      408.84     19.31 o 
  -2   9   3     1697.84     1903.48     38.89 o 
  -1   9   3     5979.87     6066.17    334.79 o 
   0   9   3        4.38       -4.62     15.41 o 
   1   9   3     4978.45     5135.08    191.79 o 
   2   9   3     1088.61     1063.04     34.20 o 
   3   9   3       22.90       25.28     15.52 o 
   4   9   3        0.80        2.01     14.64 o 
   5   9   3      263.16      297.03     16.95 o 
   6   9   3        6.16       14.56     14.08 o 
   7   9   3        6.92       16.14     16.68 o 
   8   9   3        1.98       10.31     15.82 o 
  -8  10   3       44.23       39.95     15.47 o 
  -7  10   3        9.78       21.94     14.28 o 
  -6  10   3      143.11      150.63     13.96 o 
  -5  10   3      161.34      175.39     18.52 o 
  -4  10   3      321.46      338.37     19.16 o 
  -3  10   3      474.69      528.90     33.54 o 
  -2  10   3     1359.54     1371.92     30.36 o 
  -1  10   3      418.99      422.27     21.08 o 
   0  10   3     1066.37      973.39     56.89 o 
   1  10   3     1146.33     1137.72     48.53 o 
   2  10   3      149.59      158.92     16.81 o 
   3  10   3      506.86      528.07     23.69 o 
   4  10   3        2.07        8.88     14.66 o 
   5  10   3       67.11       72.30     17.31 o 
   6  10   3       11.52       10.24     14.90 o 
   7  10   3       39.51       42.70     15.74 o 
   8  10   3        5.24       10.00     25.51 o 
  -7  11   3        5.20        8.51     12.68 o 
  -6  11   3       52.87       34.54     14.66 o 
  -5  11   3       72.72       82.75     14.21 o 
  -4  11   3      267.47      255.92     17.40 o 
  -3  11   3       65.43       61.75     16.78 o 
  -2  11   3       27.41       28.57     15.11 o 
  -1  11   3        4.42        2.27     15.09 o 
   0  11   3       37.27       36.24     12.75 o 
   1  11   3        7.04        5.49     14.46 o 
   2  11   3       31.41       25.06     16.59 o 
   3  11   3      745.86      777.16     25.03 o 
   4  11   3      189.69      196.40     17.76 o 
   5  11   3        4.47        7.17     16.17 o 
   6  11   3       19.50       23.13     15.34 o 
   7  11   3       96.34       95.33     19.25 o 
  -7  12   3       40.82       52.48     14.79 o 
  -6  12   3       16.86       24.00     13.75 o 
  -5  12   3        0.00       -5.46     18.95 o 
  -4  12   3      186.84      225.49     18.53 o 
  -3  12   3       59.67       57.31     14.51 o 
  -2  12   3      115.05      117.42     14.54 o 
  -1  12   3        1.39        5.50     13.13 o 
   0  12   3       96.74       91.09     17.09 o 
   1  12   3      115.76      123.41     17.30 o 
   2  12   3        3.93        7.13     16.41 o 
   3  12   3      809.10      827.40     63.53 o 
   4  12   3       77.73       92.34     14.80 o 
   5  12   3        0.85        3.05     14.64 o 
   6  12   3       21.58       20.56     18.02 o 
   7  12   3        5.60        5.37     20.59 o 
  -7  13   3        0.01       11.90     14.42 o 
  -6  13   3        6.55       12.17     17.30 o 
  -5  13   3       27.54       33.57     16.89 o 
  -4  13   3       19.61       33.13     19.07 o 
  -3  13   3        3.83       22.07     17.26 o 
  -2  13   3       49.15       50.48     14.32 o 
  -1  13   3     1162.52     1118.43     48.04 o 
   0  13   3      270.25      259.22     18.12 o 
   1  13   3       73.88       72.61     15.62 o 
   2  13   3      244.30      241.06     18.79 o 
   3  13   3      118.26       97.15     18.44 o 
   4  13   3       12.98       37.63     16.16 o 
   5  13   3        0.73       16.35     16.23 o 
   6  13   3       12.69       24.87     21.11 o 
   7  13   3       24.74       12.64     19.40 o 
  -7  14   3        1.51        7.56     17.33 o 
  -6  14   3       64.43       63.13     18.33 o 
  -5  14   3        3.23       22.61     18.24 o 
  -4  14   3       90.26      105.74     16.50 o 
  -3  14   3       64.54       58.50     19.02 o 
  -2  14   3      181.25      185.02     16.82 o 
  -1  14   3       39.11       43.60     16.15 o 
   0  14   3      127.27      137.59     17.67 o 
   1  14   3       38.65       38.65     17.45 o 
   2  14   3       59.76       56.42     16.79 o 
   3  14   3       52.33       61.50     19.01 o 
   4  14   3      180.74      185.88     18.38 o 
   5  14   3       36.96       40.03     16.70 o 
   6  14   3       20.54       19.14     17.47 o 
   7  14   3       56.33       61.46     20.16 o 
  -7  15   3       56.11       67.26     20.34 o 
  -6  15   3       79.86       94.80     17.04 o 
  -5  15   3       88.70       89.32     18.97 o 
  -4  15   3       10.00       15.77     17.33 o 
  -3  15   3        7.77       11.89     20.79 o 
  -2  15   3       13.86       15.70     14.13 o 
  -1  15   3      317.37      303.53     18.21 o 
   0  15   3      475.93      458.42     22.76 o 
   1  15   3       90.07       84.51     17.98 o 
   2  15   3       36.87       44.98     15.66 o 
   3  15   3       38.65       52.23     17.84 o 
   4  15   3       31.40       37.21     15.85 o 
   5  15   3       15.85       25.63     18.34 o 
   6  15   3       19.31        3.68     18.66 o 
  -6  16   3      155.80      169.14     21.08 o 
  -5  16   3        5.34       15.60     18.49 o 
  -4  16   3      210.26      196.19     18.62 o 
  -3  16   3      333.70      352.45     23.64 o 
  -2  16   3      140.84      154.54     16.41 o 
  -1  16   3       50.52       45.93     14.86 o 
   0  16   3      115.28      123.27     16.97 o 
   1  16   3      285.82      282.14     17.50 o 
   2  16   3      132.98      165.16     18.34 o 
   3  16   3      882.22      901.21     39.82 o 
   4  16   3     1432.46     1482.03     76.36 o 
   5  16   3      286.69      247.51     28.77 o 
   6  16   3       83.45       67.94     22.04 o 
  -6  17   3      251.75      216.51     20.87 o 
  -5  17   3        2.07        5.29     20.82 o 
  -4  17   3       74.35       90.97     18.41 o 
  -3  17   3        0.62       -5.28     17.66 o 
  -2  17   3      660.29      713.52     21.11 o 
  -1  17   3      584.82      584.11     22.93 o 
   0  17   3      934.13     1002.11     26.17 o 
   1  17   3       88.27       87.28     18.13 o 
   2  17   3     1148.31     1191.30     48.88 o 
   3  17   3       22.32       28.01     18.34 o 
   4  17   3        3.04       25.10     18.21 o 
   5  17   3       46.61       53.37     21.67 o 
   6  17   3        4.69       19.52     27.78 o 
  -6  18   3      400.54      362.47     26.53 o 
  -5  18   3       47.40       47.24     22.24 o 
  -4  18   3      194.78      190.00     18.87 o 
  -3  18   3      141.43      170.66     19.63 o 
  -2  18   3      159.35      162.55     17.10 o 
  -1  18   3        2.69       10.37     12.69 o 
   0  18   3      164.74      158.92     17.94 o 
   1  18   3      346.37      377.15     21.49 o 
   2  18   3      515.88      537.25     27.33 o 
   3  18   3       96.94      112.77     18.22 o 
   4  18   3      195.72      197.85     25.07 o 
   5  18   3      156.94      169.81     36.27 o 
   6  18   3       30.97       21.70     19.54 o 
  -5  19   3       36.01       20.51     19.61 o 
  -4  19   3       83.07       64.94     17.04 o 
  -3  19   3      680.46      642.54     27.19 o 
  -2  19   3     1132.75     1264.98     27.83 o 
  -1  19   3       56.70       66.53     15.67 o 
   0  19   3      406.05      403.03     21.75 o 
   1  19   3      371.31      339.42     19.96 o 
   2  19   3      625.90      641.00     25.11 o 
   3  19   3        2.27        6.58     19.93 o 
   4  19   3      258.99      272.17     25.36 o 
   5  19   3       35.48       52.14     22.63 o 
  -5  20   3       27.48       15.06     18.24 o 
  -4  20   3        2.24       15.57     16.60 o 
  -3  20   3        8.92       19.24     21.10 o 
  -2  20   3      136.72      154.11     18.95 o 
  -1  20   3        6.57       15.47     16.07 o 
   0  20   3      121.95      113.43     17.47 o 
   1  20   3        9.27       23.89     18.22 o 
   2  20   3       13.34       20.04     16.01 o 
   3  20   3       42.07       60.33     18.64 o 
   4  20   3       18.38       25.40     25.94 o 
   5  20   3       66.97       56.03     24.13 o 
  -4  21   3       59.07       76.45     18.45 o 
  -3  21   3       12.96       23.70     22.15 o 
  -2  21   3      344.26      348.60     21.72 o 
  -1  21   3        0.00        9.61     14.97 o 
   0  21   3       20.28       18.76     15.17 o 
   1  21   3      235.01      224.81     20.40 o 
   2  21   3       47.98       49.30     16.38 o 
   3  21   3       41.01       25.24     18.89 o 
   4  21   3        8.16       18.20     21.83 o 
  -4  22   3        3.87        2.18     22.42 o 
  -3  22   3       25.66       23.59     17.75 o 
  -2  22   3       26.98       43.29     18.64 o 
  -1  22   3        0.00       -0.94     14.95 o 
   0  22   3       46.85       50.79     17.96 o 
   1  22   3        2.22       23.13     18.14 o 
   2  22   3        7.05       17.24     19.90 o 
   3  22   3        3.85       13.76     19.25 o 
   4  22   3       20.51       18.40     23.68 o 
  -3  23   3       11.26       17.15     21.37 o 
  -2  23   3       10.26       14.28     17.00 o 
  -1  23   3       15.26       20.83     20.14 o 
   0  23   3        0.61       16.63     17.62 o 
   1  23   3        0.21        9.47     19.33 o 
   2  23   3        2.23        8.39     19.95 o 
   3  23   3        1.84       -5.66     19.90 o 
  -2  24   3        1.86        9.81     20.18 o 
  -1  24   3       83.05      101.26     21.12 o 
   0  24   3        0.73       12.36     19.58 o 
   1  24   3        0.55       13.57     19.79 o 
   2  24   3        2.45       11.88     19.85 o 
  -1  25   3       72.76       40.90     43.37 o 
   0  25   3       17.68       24.92     18.75 o 
  -8   0   4      704.33      619.80     24.86 o 
  -7   0   4        1.18       -4.30     16.53 o 
  -6   0   4      562.17      635.90     26.09 o 
  -5   0   4     1338.28     1456.63     42.10 o 
  -4   0   4    14936.07    16899.08   1027.78 o 
  -3   0   4     2136.24     2047.92     49.02 o 
  -2   0   4    11029.47    10951.39    593.06 o 
  -1   0   4      152.06       98.19     28.67 o 
   0   0   4    74818.20    84960.86   6268.70 o 
   1   0   4     7978.77     7497.24    111.35 o 
   2   0   4      447.73      432.60     35.48 o 
   3   0   4      714.18      613.80     33.49 o 
   4   0   4       26.37        0.11     24.50 o 
   5   0   4      171.15      180.91     25.46 o 
   6   0   4        9.17       24.89     24.24 o 
   7   0   4        5.70       13.43     23.47 o 
   8   0   4      178.82      185.24     30.35 o 
  -8   1   4      141.92      134.88     14.07 o 
  -7   1   4       60.09       69.88     14.49 o 
  -6   1   4      910.55      981.94     20.20 o 
  -5   1   4       24.43       38.19     13.20 o 
  -4   1   4      297.00      303.91     15.17 o 
  -3   1   4      660.37      579.35     17.07 o 
  -2   1   4       19.46       22.66     13.82 o 
  -1   1   4      960.48      819.90     61.31 o 
   0   1   4    62777.32    76621.01    972.24 o 
   1   1   4     5908.05     5665.38    229.92 o 
   2   1   4      144.25      149.03     17.41 o 
   3   1   4       13.08       21.41     17.23 o 
   4   1   4     8129.90     8524.60    168.36 o 
   5   1   4       33.39       33.15     17.78 o 
   6   1   4      151.62      162.31     16.39 o 
   7   1   4       33.22       33.72     17.39 o 
   8   1   4      190.30      188.99     19.05 o 
  -8   2   4       23.79       13.42     12.48 o 
  -7   2   4        3.08        8.96     12.89 o 
  -6   2   4      168.26      192.67     14.65 o 
  -5   2   4      115.01      122.85     13.60 o 
  -4   2   4      699.47      692.16     21.93 o 
  -3   2   4      734.01      700.97     17.53 o 
  -2   2   4     1961.64     1893.43     39.16 o 
  -1   2   4      161.07      127.58     17.91 o 
   0   2   4     3292.36     2928.07    166.17 o 
   1   2   4      200.53      235.66     22.54 o 
   2   2   4      172.59      174.00     20.91 o 
   3   2   4       75.34       70.81     17.72 o 
   4   2   4     4997.11     4910.78    104.76 o 
   5   2   4       70.37       72.91     17.98 o 
   6   2   4       78.93       94.26     15.37 o 
   7   2   4       83.83       75.40     18.69 o 
   8   2   4      750.90      679.46     36.77 o 
  -8   3   4       97.49       93.88     14.46 o 
  -7   3   4       30.59       28.37     11.11 o 
  -6   3   4       15.53       22.12     13.86 o 
  -5   3   4        0.25        5.50     11.85 o 
  -4   3   4        3.43       23.65     12.18 o 
  -3   3   4       31.95       20.30     11.54 o 
  -2   3   4      114.21       86.38     12.49 o 
  -1   3   4     2329.34     2154.12     37.35 o 
   0   3   4       66.49       39.77     28.01 o 
   1   3   4      234.21      206.84     23.69 o 
   2   3   4       53.96       52.38     16.86 o 
   3   3   4      410.60      432.30     21.92 o 
   4   3   4      226.60      218.59     17.57 o 
   5   3   4       28.35       35.22     15.72 o 
   6   3   4        1.87       11.99     13.45 o 
   7   3   4       59.96       51.21     16.97 o 
   8   3   4      216.98      218.49     17.62 o 
  -8   4   4       63.09       47.19     13.39 o 
  -7   4   4       42.64       54.33     13.92 o 
  -6   4   4       86.68       82.38     12.91 o 
  -5   4   4      245.70      229.89     14.23 o 
  -4   4   4        3.40        5.42     11.83 o 
  -3   4   4       54.23       49.99     11.74 o 
  -2   4   4       40.70       37.69     14.28 o 
  -1   4   4     2030.85     1847.88     47.72 o 
   0   4   4      764.76      720.90     28.90 o 
   1   4   4       62.96       63.84     20.64 o 
   2   4   4        0.01       -4.78     18.75 o 
   3   4   4       72.10       57.47     14.41 o 
   4   4   4        0.06        5.03     15.15 o 
   5   4   4       24.64       35.21     17.17 o 
   6   4   4       17.55       30.18     16.66 o 
   7   4   4       11.21       10.53     20.69 o 
   8   4   4        0.21        8.89     19.36 o 
  -8   5   4        2.60        6.98     13.67 o 
  -7   5   4        0.12        8.78     13.55 o 
  -6   5   4       49.66       59.91     13.20 o 
  -5   5   4      188.13      176.56     13.36 o 
  -4   5   4       80.09       77.04     13.31 o 
  -3   5   4       69.80       63.90     11.72 o 
  -2   5   4       34.19       25.20     13.58 o 
  -1   5   4     1086.41     1000.56     55.23 o 
   0   5   4        0.12        2.38     19.90 o 
   1   5   4        0.36        5.30     18.46 o 
   2   5   4       53.67       53.84     15.96 o 
   3   5   4      618.79      549.62     24.29 o 
   4   5   4       79.40       77.25     17.89 o 
   5   5   4      111.33      106.05     18.08 o 
   6   5   4        6.32       20.43     14.68 o 
   7   5   4       23.56       22.43     14.81 o 
   8   5   4        0.01       11.39     16.03 o 
  -8   6   4        1.92        4.98     13.56 o 
  -7   6   4      105.14      113.35     13.94 o 
  -6   6   4       62.95       59.87     13.70 o 
  -5   6   4       42.57       49.23     12.61 o 
  -4   6   4       88.25      107.21     14.38 o 
  -3   6   4       28.94       20.09     11.90 o 
  -2   6   4      109.18      107.82     15.38 o 
  -1   6   4     1022.65      989.03     28.29 o 
   0   6   4        1.17        6.21     17.18 o 
   1   6   4      801.36      863.85     60.42 o 
   2   6   4       15.24       11.54     16.04 o 
   3   6   4       90.64       89.41     15.10 o 
   4   6   4      611.65      661.18     26.21 o 
   5   6   4        5.11       11.84     17.03 o 
   6   6   4       70.01       64.43     16.08 o 
   7   6   4       37.33       33.80     15.14 o 
   8   6   4       29.44       31.93     15.61 o 
  -8   7   4       41.63       33.98     13.44 o 
  -7   7   4      342.91      351.83     16.55 o 
  -6   7   4       58.04       45.75     13.32 o 
  -5   7   4       85.42       93.63     13.37 o 
  -4   7   4       60.69       75.57     12.98 o 
  -3   7   4     1031.82     1036.03     56.86 o 
  -2   7   4      572.01      580.27     20.34 o 
  -1   7   4     4582.00     4043.32    183.79 o 
   0   7   4        7.67        8.42     15.94 o 
   1   7   4      243.81      232.30     19.90 o 
   2   7   4      610.11      665.69     34.29 o 
   3   7   4       43.73       53.95     17.30 o 
   4   7   4       23.21       31.43     17.09 o 
   5   7   4        0.02        7.54     16.71 o 
   6   7   4       31.42       26.11     15.72 o 
   7   7   4      162.73      162.61     17.13 o 
   8   7   4        0.05        1.64     15.02 o 
  -8   8   4        2.97        0.22     15.48 o 
  -7   8   4       54.19       61.97     14.71 o 
  -6   8   4       28.96       25.67     13.04 o 
  -5   8   4       61.72       75.58     14.78 o 
  -4   8   4       99.61      105.39     16.10 o 
  -3   8   4     4839.97     4944.79    334.74 o 
  -2   8   4       34.86       54.60     13.41 o 
  -1   8   4     6078.84     6472.55    103.14 o 
   0   8   4      400.86      397.82     19.97 o 
   1   8   4     8043.68     8418.92    551.97 o 
   2   8   4      925.20      990.80     52.63 o 
   3   8   4     6108.11     6497.67    214.87 o 
   4   8   4      357.59      378.18     19.46 o 
   5   8   4      168.21      198.00     19.39 o 
   6   8   4       31.69       35.98     16.04 o 
   7   8   4      441.67      377.59     23.26 o 
   8   8   4       19.77       21.55     15.45 o 
  -8   9   4        1.03       20.10     17.29 o 
  -7   9   4        2.02       10.40     14.48 o 
  -6   9   4       46.05       51.16     12.29 o 
  -5   9   4     1167.74     1270.98     24.54 o 
  -4   9   4        8.79       12.62     13.99 o 
  -3   9   4       20.85       31.14     13.10 o 
  -2   9   4      335.03      339.59     18.08 o 
  -1   9   4     9493.63    10910.84    210.92 o 
   0   9   4       22.10       54.31     16.14 o 
   1   9   4    11578.32    13443.68    172.81 o 
   2   9   4      263.09      330.60     19.22 o 
   3   9   4     2100.74     2303.73     93.78 o 
   4   9   4      207.59      203.55     15.68 o 
   5   9   4     1494.12     1603.45     36.44 o 
   6   9   4       47.11       36.86     14.24 o 
   7   9   4       37.30       31.73     14.08 o 
   8   9   4        0.48       18.41     18.48 o 
  -8  10   4       29.08       25.97     16.23 o 
  -7  10   4       31.89       32.18     17.22 o 
  -6  10   4       22.04       20.52     14.92 o 
  -5  10   4      510.00      526.53     29.48 o 
  -4  10   4      239.51      234.53     19.28 o 
  -3  10   4      963.36     1012.00     37.93 o 
  -2  10   4      563.05      574.82     19.95 o 
  -1  10   4      768.56      854.56     30.89 o 
   0  10   4       95.58       87.60     16.44 o 
   1  10   4     3195.80     3184.35    159.96 o 
   2  10   4        3.25        6.17     12.98 o 
   3  10   4      577.35      570.60     36.03 o 
   4  10   4       30.89       40.80     16.26 o 
   5  10   4      213.80      223.02     17.38 o 
   6  10   4        8.77       14.67     15.48 o 
   7  10   4        1.83        8.93     14.32 o 
  -7  11   4        5.16        8.13     15.14 o 
  -6  11   4       73.57       60.62     15.45 o 
  -5  11   4       16.44       24.15     15.04 o 
  -4  11   4       10.46       34.76     16.30 o 
  -3  11   4      630.86      678.58     33.75 o 
  -2  11   4       53.38       55.55     12.70 o 
  -1  11   4      495.60      573.73     19.63 o 
   0  11   4      141.00      151.55     16.33 o 
   1  11   4       24.04       24.40     12.86 o 
   2  11   4      417.83      418.42     21.16 o 
   3  11   4      162.16      182.05     16.45 o 
   4  11   4        5.06       12.90     14.77 o 
   5  11   4        5.91        7.12     14.41 o 
   6  11   4       95.30       86.02     15.96 o 
   7  11   4        0.31        3.95     16.69 o 
  -7  12   4       56.41       56.45     15.20 o 
  -6  12   4        0.89        4.90     15.14 o 
  -5  12   4        1.31       -1.12     19.06 o 
  -4  12   4       57.23       37.30     18.51 o 
  -3  12   4     1093.17     1137.66     34.30 o 
  -2  12   4       16.75       34.78     15.93 o 
  -1  12   4      100.43      109.70     15.20 o 
   0  12   4      103.23      129.95     15.61 o 
   1  12   4      667.18      622.86     24.56 o 
   2  12   4        9.85        9.49     16.38 o 
   3  12   4       11.52       14.77     13.98 o 
   4  12   4        1.30       10.39     14.51 o 
   5  12   4       33.28       37.71     16.83 o 
   6  12   4       30.27       33.23     15.92 o 
   7  12   4       43.06       46.93     16.78 o 
  -7  13   4       26.33       44.80     16.93 o 
  -6  13   4       12.69       24.60     20.03 o 
  -5  13   4        5.27        2.71     17.15 o 
  -4  13   4       28.02       26.54     16.88 o 
  -3  13   4      524.69      581.41     31.89 o 
  -2  13   4      213.64      217.30     15.20 o 
  -1  13   4      124.30      137.53     17.90 o 
   0  13   4       82.80       56.91     16.93 o 
   1  13   4       15.07       24.33     17.04 o 
   2  13   4       23.91       43.46     15.75 o 
   3  13   4       81.16       86.32     15.86 o 
   4  13   4      133.25      133.90     17.77 o 
   5  13   4       54.68       62.84     15.27 o 
   6  13   4       17.04       17.98     16.03 o 
   7  13   4       22.26       14.58     19.70 o 
  -7  14   4       16.32       13.10     16.42 o 
  -6  14   4       14.32       20.59     14.65 o 
  -5  14   4        5.29       20.26     18.06 o 
  -4  14   4       54.59       51.87     20.93 o 
  -3  14   4       49.45       50.46     16.12 o 
  -2  14   4        0.07        2.86     14.69 o 
  -1  14   4        3.32        9.33     16.59 o 
   0  14   4        1.39        3.09     15.41 o 
   1  14   4      119.40      111.00     17.04 o 
   2  14   4        0.38       15.57     15.50 o 
   3  14   4       20.32       31.90     16.01 o 
   4  14   4       42.36       35.54     17.26 o 
   5  14   4        0.65        3.89     15.69 o 
   6  14   4       20.16       28.59     19.42 o 
   7  14   4       13.32       19.97     19.68 o 
  -7  15   4        3.97       17.37     18.08 o 
  -6  15   4       51.47       52.30     24.62 o 
  -5  15   4       50.00       61.57     21.60 o 
  -4  15   4       25.80       24.69     17.53 o 
  -3  15   4       80.21       74.77     17.19 o 
  -2  15   4        0.54        0.06     13.30 o 
  -1  15   4       91.29       81.75     16.59 o 
   0  15   4        1.27        3.20     14.65 o 
   1  15   4       62.54       68.04     17.18 o 
   2  15   4      315.04      351.47     21.19 o 
   3  15   4       22.10       30.40     16.39 o 
   4  15   4      103.77      116.67     17.47 o 
   5  15   4        7.81       23.98     17.00 o 
   6  15   4      538.27      513.74     40.38 o 
  -6  16   4       81.48      101.13     20.33 o 
  -5  16   4        0.68       14.00     18.13 o 
  -4  16   4      320.57      321.87     21.71 o 
  -3  16   4        0.14        0.89     17.09 o 
  -2  16   4      147.62      169.06     15.24 o 
  -1  16   4       59.90       61.61     16.36 o 
   0  16   4        0.04       12.78     17.28 o 
   1  16   4       70.14       72.01     15.99 o 
   2  16   4     1551.29     1489.29     84.31 o 
   3  16   4      125.94      133.91     17.72 o 
   4  16   4      328.57      310.98     22.97 o 
   5  16   4        8.27        0.03     17.93 o 
   6  16   4       97.37      105.49     18.92 o 
  -6  17   4      950.93      894.33     27.76 o 
  -5  17   4        0.25       -7.91     16.03 o 
  -4  17   4      648.90      639.05     26.20 o 
  -3  17   4      399.78      415.97     24.24 o 
  -2  17   4     4819.14     4902.12    216.74 o 
  -1  17   4        4.04       12.36     15.64 o 
   0  17   4       12.32       13.68     17.22 o 
   1  17   4      154.89      174.50     16.78 o 
   2  17   4      262.60      300.63     17.69 o 
   3  17   4      293.70      305.17     21.23 o 
   4  17   4       26.77       44.59     17.52 o 
   5  17   4       37.15       39.87     26.50 o 
   6  17   4       41.90       39.29     27.91 o 
  -6  18   4        0.11        9.29     20.32 o 
  -5  18   4       14.64       21.27     16.91 o 
  -4  18   4       44.71       52.93     21.14 o 
  -3  18   4       12.70       23.74     17.31 o 
  -2  18   4     3889.71     3770.75    196.63 o 
  -1  18   4      825.08      894.47     27.36 o 
   0  18   4       16.35       22.95     15.53 o 
   1  18   4      311.60      320.32     20.65 o 
   2  18   4     5335.07     5509.31    134.20 o 
   3  18   4       28.75       24.98     18.89 o 
   4  18   4       41.38       44.16     16.63 o 
   5  18   4       27.22       33.36     21.18 o 
  -5  19   4      190.06      184.92     21.98 o 
  -4  19   4       39.57       45.27     18.46 o 
  -3  19   4        7.83       23.99     20.91 o 
  -2  19   4        4.70       12.22     15.57 o 
  -1  19   4      229.24      218.52     18.10 o 
   0  19   4        4.21       15.64     15.45 o 
   1  19   4      263.54      262.58     17.97 o 
   2  19   4     1494.03     1605.69     37.90 o 
   3  19   4       55.48       51.06     17.47 o 
   4  19   4      110.38      107.92     23.08 o 
   5  19   4        8.49       -8.83     23.45 o 
  -5  20   4       58.02       47.71     23.33 o 
  -4  20   4        6.38        2.67     20.97 o 
  -3  20   4       23.08       15.05     18.91 o 
  -2  20   4        0.10        6.30     16.40 o 
  -1  20   4       19.03       20.65     13.66 o 
   0  20   4       40.04       45.44     19.22 o 
   1  20   4      149.49      150.32     20.40 o 
   2  20   4      289.77      307.33     22.76 o 
   3  20   4        0.03        4.31     20.09 o 
   4  20   4       22.27       33.07     18.87 o 
   5  20   4       34.82       46.62     27.45 o 
  -4  21   4       57.22       37.45     18.76 o 
  -3  21   4      122.89      121.63     21.73 o 
  -2  21   4        9.21       20.71     14.89 o 
  -1  21   4       21.30       34.25     14.72 o 
   0  21   4       58.47       46.16     17.86 o 
   1  21   4       16.15       20.29     18.16 o 
   2  21   4        0.65       10.01     19.76 o 
   3  21   4       17.18       28.40     17.82 o 
   4  21   4       29.50       34.77     20.20 o 
  -4  22   4        0.04        6.48     19.15 o 
  -3  22   4       14.77       34.12     21.75 o 
  -2  22   4        8.18       27.05     17.61 o 
  -1  22   4       45.01       59.94     16.17 o 
   0  22   4       20.95       25.12     17.42 o 
   1  22   4        0.25        5.36     17.82 o 
   2  22   4       19.56       30.14     15.90 o 
   3  22   4        5.62        9.87     18.07 o 
   4  22   4       27.18       50.65     25.46 o 
  -3  23   4        1.11        7.80     20.23 o 
  -2  23   4        0.01        5.74     17.54 o 
  -1  23   4        9.78       19.01     18.38 o 
   0  23   4       14.11       21.17     16.09 o 
   1  23   4        0.16        3.27     18.71 o 
   2  23   4        4.20       13.27     19.14 o 
   3  23   4        3.52        9.07     22.29 o 
  -2  24   4       13.56       17.54     17.32 o 
  -1  24   4        3.15       16.69     21.20 o 
   0  24   4       25.73       41.16     18.58 o 
   1  24   4        7.17       16.04     19.57 o 
   2  24   4        1.63        6.14     19.67 o 
   0  25   4       11.41        8.53     40.07 o 
  -8   1   5       49.73       39.41     14.59 o 
  -7   1   5       48.69       42.70     13.34 o 
  -6   1   5       22.08       31.47     13.37 o 
  -5   1   5      458.61      459.17     17.15 o 
  -4   1   5      171.71      187.91     15.24 o 
  -3   1   5       53.30       54.02     10.65 o 
  -2   1   5      493.89      463.65     17.16 o 
  -1   1   5     2167.10     2103.35     50.25 o 
   0   1   5     1438.74     1229.10     36.43 o 
   1   1   5       99.90       93.44     19.89 o 
   2   1   5        0.76        2.52     14.59 o 
   3   1   5      465.40      465.96     19.80 o 
   4   1   5      532.34      589.57     21.02 o 
   5   1   5       36.46       49.91     14.73 o 
   6   1   5        7.31       23.83     15.02 o 
   7   1   5      140.38      153.40     20.05 o 
   8   1   5       21.77       14.54     17.23 o 
  -8   2   5       15.89       29.34     13.73 o 
  -7   2   5        1.52        9.55     14.44 o 
  -6   2   5      539.74      574.21     26.07 o 
  -5   2   5      144.22      142.22     13.61 o 
  -4   2   5       22.67       26.19     12.60 o 
  -3   2   5        2.63       13.69     11.51 o 
  -2   2   5     1008.68     1016.21     22.86 o 
  -1   2   5      150.27      135.88     18.98 o 
   0   2   5     1582.07     1520.63     35.94 o 
   1   2   5      700.15      584.18     24.70 o 
   2   2   5     1580.89     1548.62    102.94 o 
   3   2   5        0.74        9.51     16.61 o 
   4   2   5     1411.30     1415.66     27.94 o 
   5   2   5      617.30      613.50     51.30 o 
   6   2   5       62.78       62.32     17.21 o 
   7   2   5        2.34        3.67     17.39 o 
   8   2   5      230.31      194.08     18.35 o 
  -8   3   5        3.77       10.81     12.47 o 
  -7   3   5        5.95       11.85     12.40 o 
  -6   3   5       44.65       53.00     11.86 o 
  -5   3   5       30.65       40.05     13.53 o 
  -4   3   5      179.73      182.65     13.30 o 
  -3   3   5       70.81       56.47     10.62 o 
  -2   3   5      267.89      273.44     15.09 o 
  -1   3   5        0.14        1.00     16.25 o 
   0   3   5       12.40        9.03     18.50 o 
   1   3   5     1765.68     1725.15     92.35 o 
   2   3   5       75.48       67.30     15.89 o 
   3   3   5      853.98      833.04     24.08 o 
   4   3   5      581.34      608.70     24.75 o 
   5   3   5       60.62       61.53     15.89 o 
   6   3   5       36.43       37.76     14.93 o 
   7   3   5      100.39      121.08     22.39 o 
   8   3   5      104.26       80.09     20.84 o 
  -8   4   5       10.49       12.55     13.58 o 
  -7   4   5        7.40       14.66     12.73 o 
  -6   4   5        8.18       15.58     13.14 o 
  -5   4   5        0.00       19.41     12.04 o 
  -4   4   5      319.57      310.53     14.67 o 
  -3   4   5       42.79       32.85     11.48 o 
  -2   4   5      677.15      653.57     23.21 o 
  -1   4   5       15.05       13.56     14.41 o 
   0   4   5     2992.64     2765.15     95.27 o 
   1   4   5       51.71       58.30     20.82 o 
   2   4   5        0.00        4.03     21.49 o 
   3   4   5        0.56        6.47     14.41 o 
   4   4   5       11.07       24.79     15.52 o 
   5   4   5      313.85      304.31     24.67 o 
   6   4   5       11.76       11.74     14.71 o 
   7   4   5       92.19       81.18     16.99 o 
   8   4   5       21.47       13.64     16.55 o 
  -8   5   5        0.04       -0.86     14.52 o 
  -7   5   5       96.86       98.71     14.62 o 
  -6   5   5      168.17      162.18     14.29 o 
  -5   5   5       30.81       32.57     12.05 o 
  -4   5   5      565.35      616.34     17.17 o 
  -3   5   5      132.01      121.40     12.55 o 
  -2   5   5      137.45      136.30     13.37 o 
  -1   5   5      267.87      295.32     19.20 o 
   0   5   5     2140.71     1980.39     39.77 o 
   1   5   5      561.79      581.00     28.85 o 
   2   5   5       13.54       19.97     14.82 o 
   3   5   5      111.32      118.12     15.92 o 
   4   5   5      678.46      701.39     48.61 o 
   5   5   5       18.10       31.47     15.22 o 
   6   5   5        3.83       -0.31     13.30 o 
   7   5   5       50.06       41.54     16.13 o 
   8   5   5        0.47       11.99     14.48 o 
  -8   6   5        8.85       17.27     12.80 o 
  -7   6   5       19.20       30.83     13.90 o 
  -6   6   5        8.15       11.52     11.95 o 
  -5   6   5        2.47       16.51     14.34 o 
  -4   6   5      165.11      175.76     14.84 o 
  -3   6   5      232.60      235.71     15.79 o 
  -2   6   5      665.69      663.30     18.20 o 
  -1   6   5     1148.06     1163.99     29.09 o 
   0   6   5      760.71      791.77     26.35 o 
   1   6   5      280.36      242.38     18.76 o 
   2   6   5       11.65       19.31     16.86 o 
   3   6   5     3049.59     3021.18     68.05 o 
   4   6   5       81.20       88.32     14.96 o 
   5   6   5        5.84       12.62     14.79 o 
   6   6   5       25.25       27.05     17.11 o 
   7   6   5       81.55       86.54     17.09 o 
   8   6   5        1.46       22.58     18.59 o 
  -8   7   5       71.11       63.71     15.17 o 
  -7   7   5       20.72       26.09     13.68 o 
  -6   7   5      203.87      196.38     14.85 o 
  -5   7   5       42.98       59.19     14.33 o 
  -4   7   5      422.06      435.47     23.43 o 
  -3   7   5        5.54        8.84     13.42 o 
  -2   7   5      284.89      315.70     17.02 o 
  -1   7   5     5118.84     5309.25    132.87 o 
   0   7   5       27.67       22.76     16.83 o 
   1   7   5      490.30      513.48     33.13 o 
   2   7   5      286.31      316.29     18.57 o 
   3   7   5        0.77       15.74     16.29 o 
   4   7   5       26.33       28.19     15.33 o 
   5   7   5        0.01        1.94     14.64 o 
   6   7   5        0.27       11.64     16.87 o 
   7   7   5       69.58       60.27     14.28 o 
   8   7   5        0.03        5.37     15.73 o 
  -8   8   5       47.54       41.40     16.06 o 
  -7   8   5       42.65       48.71     15.35 o 
  -6   8   5       64.08       65.01     13.19 o 
  -5   8   5     1074.87     1112.58     45.21 o 
  -4   8   5      450.03      414.58     51.75 o 
  -3   8   5      698.10      762.17     21.34 o 
  -2   8   5     3985.31     4409.51     63.91 o 
  -1   8   5     1755.66     1772.13     75.93 o 
   0   8   5     1415.21     1509.70     30.37 o 
   1   8   5     3845.62     4089.94    247.34 o 
   2   8   5     1476.78     1603.73     40.27 o 
   3   8   5     1061.04     1103.10     33.34 o 
   4   8   5      107.88      126.15     16.71 o 
   5   8   5       85.59       98.03     16.83 o 
   6   8   5        0.22       12.14     17.32 o 
   7   8   5      140.82      114.99     14.98 o 
   8   8   5        9.40        9.59     17.05 o 
  -8   9   5       39.62       38.32     15.75 o 
  -7   9   5       95.49       75.70     16.35 o 
  -6   9   5        3.81       14.39     16.36 o 
  -5   9   5       37.76       34.90     14.69 o 
  -4   9   5     1306.10     1366.09     35.47 o 
  -3   9   5     2125.05     2338.06     71.62 o 
  -2   9   5       33.78       46.28     13.32 o 
  -1   9   5     8795.34     9989.52    185.36 o 
   0   9   5     7169.99     7265.55    186.94 o 
   1   9   5       36.26       37.73     14.64 o 
   2   9   5      291.71      310.85     17.57 o 
   3   9   5     2340.09     2522.41    129.94 o 
   4   9   5       56.21       68.47     17.54 o 
   5   9   5       91.09       81.90     16.45 o 
   6   9   5        6.51       14.29     12.50 o 
   7   9   5      136.92      124.23     17.68 o 
  -8  10   5       79.54       61.23     16.59 o 
  -7  10   5       89.24       72.84     15.88 o 
  -6  10   5      106.35       89.50     17.53 o 
  -5  10   5        8.66       25.96     17.53 o 
  -4  10   5      247.48      250.48     17.93 o 
  -3  10   5       38.58       46.36     16.85 o 
  -2  10   5      667.29      745.81     35.33 o 
  -1  10   5      133.13      139.81     14.95 o 
   0  10   5      495.19      511.66     20.61 o 
   1  10   5      766.49      788.05     31.47 o 
   2  10   5      234.31      245.33     16.71 o 
   3  10   5        3.87        5.49     16.68 o 
   4  10   5       66.72       73.37     15.51 o 
   5  10   5       78.57       98.24     17.02 o 
   6  10   5       20.56       24.74     13.82 o 
   7  10   5        0.51       -1.27     16.90 o 
  -7  11   5        0.11        1.97     15.53 o 
  -6  11   5       26.53       30.35     17.44 o 
  -5  11   5       54.59       45.08     17.55 o 
  -4  11   5       92.74      119.94     16.99 o 
  -3  11   5      128.84      132.43     15.99 o 
  -2  11   5       81.80       86.40     13.98 o 
  -1  11   5       78.42      107.91     15.90 o 
   0  11   5       50.03       46.35     16.83 o 
   1  11   5     1652.48     1663.96    107.14 o 
   2  11   5      109.87      108.46     17.72 o 
   3  11   5       43.49       41.72     15.30 o 
   4  11   5       38.39       48.64     16.36 o 
   5  11   5      549.67      622.81     20.67 o 
   6  11   5        0.92       11.01     16.60 o 
   7  11   5        8.76       12.62     15.36 o 
  -7  12   5        7.31       -2.45     17.77 o 
  -6  12   5       59.13       55.79     17.90 o 
  -5  12   5       25.57       32.53     15.30 o 
  -4  12   5        2.02       -3.38     15.59 o 
  -3  12   5        0.60       -0.56     13.47 o 
  -2  12   5       12.29       22.01     13.52 o 
  -1  12   5       26.03       28.88     14.75 o 
   0  12   5       15.84       12.05     16.59 o 
   1  12   5      300.72      342.85     19.51 o 
   2  12   5      503.66      504.81     20.21 o 
   3  12   5        0.02       10.81     14.88 o 
   4  12   5        0.28        8.12     13.10 o 
   5  12   5        0.31       11.05     14.57 o 
   6  12   5        6.27        8.54     17.56 o 
   7  12   5        4.27       18.35     16.16 o 
  -7  13   5        8.82       13.37     15.84 o 
  -6  13   5        0.01       12.05     15.71 o 
  -5  13   5       11.52       13.22     16.54 o 
  -4  13   5       24.72       30.98     14.66 o 
  -3  13   5       16.96       15.29     16.18 o 
  -2  13   5       46.27       44.95     13.94 o 
  -1  13   5      101.61       92.24     17.35 o 
   0  13   5        0.06        4.15     14.60 o 
   1  13   5      181.79      174.90     18.04 o 
   2  13   5       50.33       45.94     17.69 o 
   3  13   5      128.32      129.97     15.81 o 
   4  13   5       19.65       30.69     13.37 o 
   5  13   5        0.00        7.33     15.58 o 
   6  13   5        1.52        0.37     14.44 o 
   7  13   5        3.36       10.19     17.81 o 
  -7  14   5       16.34       25.67     18.45 o 
  -6  14   5        1.89        4.11     17.31 o 
  -5  14   5       32.02       19.99     15.84 o 
  -4  14   5        4.44       24.29     18.02 o 
  -3  14   5        0.53       -4.40     14.39 o 
  -2  14   5       95.65       94.77     16.97 o 
  -1  14   5       10.45       21.56     15.52 o 
   0  14   5      107.14      114.57     16.55 o 
   1  14   5        3.95        5.01     13.89 o 
   2  14   5       18.43       12.37     15.32 o 
   3  14   5       11.43       12.78     14.58 o 
   4  14   5        6.75       10.63     15.98 o 
   5  14   5       26.97       23.51     14.53 o 
   6  14   5        2.11       13.18     19.07 o 
   7  14   5       17.03        8.83     17.31 o 
  -7  15   5        0.10       17.91     19.39 o 
  -6  15   5       10.45       34.75     18.98 o 
  -5  15   5       15.18       28.93     20.98 o 
  -4  15   5       22.65        9.33     19.91 o 
  -3  15   5       75.97       73.73     17.73 o 
  -2  15   5       84.62       88.53     13.90 o 
  -1  15   5       15.93       20.20     14.95 o 
   0  15   5        5.69       16.56     15.56 o 
   1  15   5      109.43       97.76     15.45 o 
   2  15   5       18.48       26.13     16.84 o 
   3  15   5       14.97       21.06     14.83 o 
   4  15   5       94.10       92.85     18.10 o 
   5  15   5       48.00       53.94     17.32 o 
   6  15   5      227.45      208.75     22.35 o 
  -6  16   5       65.84       61.94     19.36 o 
  -5  16   5      297.99      312.60     20.03 o 
  -4  16   5       48.12       52.55     16.89 o 
  -3  16   5      122.52       98.02     16.17 o 
  -2  16   5       20.01       21.64     14.46 o 
  -1  16   5      156.42      151.81     16.53 o 
   0  16   5       60.87       59.98     17.35 o 
   1  16   5      380.52      385.31     18.28 o 
   2  16   5      864.70      820.59     23.37 o 
   3  16   5      457.07      510.89     26.61 o 
   4  16   5       45.85       45.63     19.23 o 
   5  16   5       71.15       88.47     16.43 o 
   6  16   5       71.13       63.02     20.67 o 
  -6  17   5        7.76       12.45     20.31 o 
  -5  17   5       34.38       41.47     18.61 o 
  -4  17   5      164.24      152.48     23.01 o 
  -3  17   5      210.66      214.55     18.50 o 
  -2  17   5      249.19      268.88     16.58 o 
  -1  17   5       22.97       41.55     14.99 o 
   0  17   5      547.78      525.45     26.21 o 
   1  17   5       39.99       37.78     14.74 o 
   2  17   5        7.60       19.52     16.32 o 
   3  17   5       22.36       39.92     17.22 o 
   4  17   5      118.18      111.76     16.90 o 
   5  17   5        0.48       15.43     18.94 o 
   6  17   5      134.80      128.03     24.90 o 
  -6  18   5        2.06        0.89     24.01 o 
  -5  18   5        1.10       19.01     21.58 o 
  -4  18   5       96.01       72.35     19.13 o 
  -3  18   5      134.56      130.24     18.97 o 
  -2  18   5       44.44       56.87     12.90 o 
  -1  18   5       67.44       76.36     16.71 o 
   0  18   5       60.20       65.52     15.76 o 
   1  18   5       74.73       82.03     18.14 o 
   2  18   5       46.58       45.60     14.25 o 
   3  18   5      157.98      168.58     18.75 o 
   4  18   5       42.73       44.04     17.75 o 
   5  18   5       38.45       25.87     21.87 o 
  -5  19   5      132.08       91.98     23.96 o 
  -4  19   5      569.24      492.41     36.17 o 
  -3  19   5       13.19       20.56     18.70 o 
  -2  19   5      376.07      403.76     18.02 o 
  -1  19   5      114.33      119.87     17.36 o 
   0  19   5      721.22      595.91     27.29 o 
   1  19   5       37.03       55.22     16.15 o 
   2  19   5      462.70      469.97     26.52 o 
   3  19   5       56.70       52.24     15.97 o 
   4  19   5      547.65      552.99     40.35 o 
   5  19   5        0.38       -6.44     28.10 o 
  -5  20   5       15.14       30.76     23.07 o 
  -4  20   5        7.67        8.93     21.20 o 
  -3  20   5       13.67       26.38     19.24 o 
  -2  20   5      111.95      118.75     16.94 o 
  -1  20   5        6.43        6.44     18.19 o 
   0  20   5      156.78      128.43     17.32 o 
   1  20   5        1.55        1.96     16.08 o 
   2  20   5      119.04      139.48     18.68 o 
   3  20   5      101.33       99.75     19.51 o 
   4  20   5        6.88       11.15     16.23 o 
   5  20   5       97.32       99.67     28.70 o 
  -4  21   5      137.72       99.20     20.98 o 
  -3  21   5       35.08       49.74     22.35 o 
  -2  21   5        2.39       13.66     15.38 o 
  -1  21   5       36.89       42.17     15.62 o 
   0  21   5      141.20      137.76     19.22 o 
   1  21   5        5.85        7.08     15.37 o 
   2  21   5       18.90       22.01     18.69 o 
   3  21   5        6.24       13.28     18.40 o 
   4  21   5        0.15       11.58     18.27 o 
  -4  22   5       56.95       39.98     20.55 o 
  -3  22   5       28.51       31.67     19.41 o 
  -2  22   5       68.20       93.83     18.17 o 
  -1  22   5       22.67       15.09     15.49 o 
   0  22   5       29.09       33.07     17.52 o 
   1  22   5        3.26        1.05     17.79 o 
   2  22   5        1.54       21.09     19.96 o 
   3  22   5        4.72       13.41     20.94 o 
  -3  23   5        0.09       16.53     25.00 o 
  -2  23   5       47.99       71.62     20.71 o 
  -1  23   5        1.73        6.46     17.56 o 
   0  23   5        5.17       14.02     15.49 o 
   1  23   5       57.92       64.99     19.46 o 
   2  23   5       24.06       21.49     17.99 o 
   3  23   5        0.12        2.91     22.40 o 
  -2  24   5        3.03       13.61     19.84 o 
  -1  24   5        2.19       10.06     17.40 o 
   0  24   5        1.87       16.69     19.55 o 
   1  24   5      142.05      155.87     21.78 o 
   2  24   5        2.49       31.74     29.44 o 
  -8   0   6      132.27      124.97     19.96 o 
  -7   0   6      178.38      185.65     22.83 o 
  -6   0   6      658.02      736.65     38.76 o 
  -5   0   6       88.04       74.41     17.77 o 
  -4   0   6     1808.89     1722.20     47.08 o 
  -3   0   6       16.12       34.39     15.25 o 
  -2   0   6      176.47      190.28     20.45 o 
   0   0   6      213.17      168.20     34.34 o 
   1   0   6     6466.08     6608.04    132.53 o 
   2   0   6     4854.59     4602.31    366.76 o 
   3   0   6     2420.80     2226.93     46.34 o 
   4   0   6       14.66       24.03     19.92 o 
   5   0   6      638.22      688.81     67.09 o 
   6   0   6     1471.01     1729.52    124.74 o 
   7   0   6       25.44       39.31     27.11 o 
   8   0   6        0.70      -14.07     28.00 o 
  -8   1   6       46.49       48.87     13.01 o 
  -7   1   6       37.66       36.93     14.28 o 
  -6   1   6      314.06      349.92     15.47 o 
  -5   1   6      533.53      547.48     17.78 o 
  -4   1   6      652.71      645.00     17.54 o 
  -3   1   6      362.72      323.02     13.57 o 
  -2   1   6     6763.92     6820.22    123.03 o 
  -1   1   6     3850.55     2744.79    397.28 o 
   0   1   6     3463.24     3322.96     47.64 o 
   1   1   6      729.91      594.35     28.22 o 
   2   1   6     4397.40     4494.06     47.81 o 
   3   1   6      514.42      507.84     22.83 o 
   4   1   6      250.66      255.97     16.19 o 
   5   1   6       71.30       78.23     17.12 o 
   6   1   6      145.97      162.10     17.16 o 
   7   1   6       16.16       24.50     17.12 o 
   8   1   6        4.01       12.26     17.70 o 
  -8   2   6       77.42       78.23     14.58 o 
  -7   2   6       46.97       55.88     14.68 o 
  -6   2   6      566.35      636.70     18.68 o 
  -5   2   6      225.12      246.35     14.37 o 
  -4   2   6     1178.80     1201.04     37.90 o 
  -3   2   6       87.13       89.72     10.62 o 
  -2   2   6      991.31      901.38     50.45 o 
  -1   2   6      195.63      199.97     19.33 o 
   0   2   6     1664.16     1520.54    136.43 o 
   1   2   6      147.62      146.06     19.83 o 
   2   2   6       52.57       55.78     18.42 o 
   3   2   6      439.34      390.54     23.09 o 
   4   2   6      446.73      511.23     29.07 o 
   5   2   6       39.55       45.59     13.96 o 
   6   2   6      459.94      521.22     21.12 o 
   7   2   6       32.60       31.11     18.35 o 
   8   2   6       42.47       58.68     21.06 o 
  -8   3   6       63.92       57.98     15.66 o 
  -7   3   6        6.67        5.76     13.28 o 
  -6   3   6       88.36       97.04     12.57 o 
  -5   3   6      301.59      281.40     15.60 o 
  -4   3   6      173.42      175.34     13.23 o 
  -3   3   6       30.83       32.77     10.45 o 
  -2   3   6       66.59       58.05     12.68 o 
  -1   3   6     2266.08     2089.09    142.07 o 
   0   3   6     1644.09     1547.13    121.54 o 
   1   3   6       26.27       21.19     18.27 o 
   2   3   6      341.98      335.69     18.77 o 
   3   3   6      728.49      726.59     23.42 o 
   4   3   6      186.91      185.56     17.10 o 
   5   3   6       42.78       49.21     15.15 o 
   6   3   6      256.25      273.35     20.42 o 
   7   3   6       75.86       67.56     18.84 o 
   8   3   6        1.97        2.94     17.83 o 
  -8   4   6        7.14       22.86     13.90 o 
  -7   4   6       45.12       42.29     13.07 o 
  -6   4   6        0.01        1.27     12.90 o 
  -5   4   6       56.33       51.76     13.94 o 
  -4   4   6       25.97       24.84     11.24 o 
  -3   4   6       73.03       87.28     11.70 o 
  -2   4   6       42.83       37.93     11.52 o 
  -1   4   6       12.32       12.07     14.11 o 
   0   4   6      186.62      206.61     22.41 o 
   1   4   6       13.61       19.61     16.81 o 
   2   4   6        3.12        2.78     15.27 o 
   3   4   6       50.92       51.09     13.34 o 
   4   4   6      121.29      104.12     18.08 o 
   5   4   6       27.38       38.47     15.14 o 
   6   4   6        6.53        3.23     13.22 o 
   7   4   6        2.26        6.16     17.38 o 
   8   4   6        4.72       19.24     16.69 o 
  -8   5   6        0.68       15.64     14.43 o 
  -7   5   6        8.56       19.80     13.52 o 
  -6   5   6       52.51       56.66     12.25 o 
  -5   5   6        1.79       10.04     11.51 o 
  -4   5   6      107.62      114.00     12.93 o 
  -3   5   6     1091.55     1151.96     19.82 o 
  -2   5   6       47.71       47.59     12.73 o 
  -1   5   6     1060.07     1054.26     27.30 o 
   0   5   6     1045.57      945.48     34.27 o 
   1   5   6      954.52      883.24     28.72 o 
   2   5   6      104.89      117.54     15.63 o 
   3   5   6      313.72      324.16     19.51 o 
   4   5   6       15.44       16.23     16.85 o 
   5   5   6      365.75      389.94     18.25 o 
   6   5   6       56.28       69.52     16.11 o 
   7   5   6        0.28        4.32     15.50 o 
   8   5   6       49.25       51.32     20.04 o 
  -8   6   6        4.21        6.15     16.49 o 
  -7   6   6        0.00        8.64     13.66 o 
  -6   6   6       32.72       42.44     12.04 o 
  -5   6   6      107.95       85.41     13.58 o 
  -4   6   6       15.50       11.61     11.33 o 
  -3   6   6      435.33      486.05     21.48 o 
  -2   6   6      186.66      189.24     13.99 o 
  -1   6   6      995.85     1006.94     47.03 o 
   0   6   6       92.54       96.14     15.17 o 
   1   6   6        0.02       -2.21     14.11 o 
   2   6   6     1003.75      988.87     38.70 o 
   3   6   6       80.65       74.81     16.77 o 
   4   6   6       53.44       41.09     14.98 o 
   5   6   6      199.52      225.83     17.88 o 
   6   6   6      111.91      113.83     16.37 o 
   7   6   6       20.30       20.00     16.37 o 
   8   6   6        0.70       -1.29     15.28 o 
  -8   7   6       15.89       15.76     13.43 o 
  -7   7   6      205.31      190.27     15.72 o 
  -6   7   6        7.17       11.04     11.74 o 
  -5   7   6      165.73      172.86     17.19 o 
  -4   7   6      447.53      502.29     22.33 o 
  -3   7   6     1234.01     1269.89     47.97 o 
  -2   7   6        4.07        8.17     11.93 o 
  -1   7   6       22.65       13.41     13.26 o 
   0   7   6        8.53       16.85     13.96 o 
   1   7   6        9.42        9.02     17.02 o 
   2   7   6       16.01       22.29     13.55 o 
   3   7   6      268.08      265.03     16.56 o 
   4   7   6        5.56        4.64     16.55 o 
   5   7   6      623.15      629.50     22.87 o 
   6   7   6       53.90       52.12     15.86 o 
   7   7   6       29.52       27.48     18.23 o 
   8   7   6       15.47       19.98     16.36 o 
  -8   8   6        0.41        2.07     16.03 o 
  -7   8   6       37.91       46.35     15.32 o 
  -6   8   6       31.17       33.77     14.97 o 
  -5   8   6     1378.48     1437.49     42.32 o 
  -4   8   6       11.05       20.36     13.51 o 
  -3   8   6     3812.05     4136.60     69.84 o 
  -2   8   6        8.27       12.03     12.36 o 
  -1   8   6     6410.72     7169.44    194.89 o 
   0   8   6      804.17      877.50     24.32 o 
   1   8   6    18368.95    19674.93    576.94 o 
   2   8   6       55.73       70.19     14.09 o 
   3   8   6      851.92      949.68     69.42 o 
   4   8   6      117.84      136.82     18.06 o 
   5   8   6     1527.27     1677.95     53.95 o 
   6   8   6       35.95       56.75     16.60 o 
   7   8   6        3.81       25.01     15.85 o 
   8   8   6        0.59        8.39     28.13 o 
  -8   9   6       28.08       24.26     16.83 o 
  -7   9   6      347.56      302.47     19.17 o 
  -6   9   6        2.70       14.41     14.71 o 
  -5   9   6      166.99      174.39     21.65 o 
  -4   9   6       41.16       40.62     14.84 o 
  -3   9   6     3401.93     3576.62     36.59 o 
  -2   9   6      410.21      452.22     17.98 o 
  -1   9   6     9432.73    10441.49    504.73 o 
   0   9   6       41.49       57.95     15.55 o 
   1   9   6     1423.44     1572.59     74.98 o 
   2   9   6       40.14       46.72     13.30 o 
   3   9   6     5556.78     5593.30    189.44 o 
   4   9   6        6.07       15.66     16.10 o 
   5   9   6      127.83      146.16     19.39 o 
   6   9   6        6.21       15.36     14.38 o 
   7   9   6      260.58      256.40     26.03 o 
  -8  10   6        7.14       22.76     28.54 o 
  -7  10   6      143.35      143.74     17.97 o 
  -6  10   6      124.81      112.65     18.03 o 
  -5  10   6      112.46      103.18     20.58 o 
  -4  10   6      718.89      757.85     48.66 o 
  -3  10   6       91.44       74.99     14.12 o 
  -2  10   6       21.17       23.47     12.75 o 
  -1  10   6     1352.44     1440.72     28.87 o 
   0  10   6      139.70      143.60     14.37 o 
   1  10   6       57.26       60.94     13.26 o 
   2  10   6       63.20       66.65     15.85 o 
   3  10   6      649.39      706.81     23.14 o 
   4  10   6       73.20       74.73     17.15 o 
   5  10   6        3.57       19.94     15.88 o 
   6  10   6       16.06       16.13     13.55 o 
   7  10   6      425.16      371.01     21.65 o 
  -7  11   6        9.84       30.88     18.89 o 
  -6  11   6       50.76       37.17     19.57 o 
  -5  11   6       56.27       62.33     15.96 o 
  -4  11   6        9.36        8.24     15.00 o 
  -3  11   6        3.11        3.86     14.88 o 
  -2  11   6      215.31      222.31     15.12 o 
  -1  11   6      171.21      211.22     19.76 o 
   0  11   6       57.39       51.96     14.47 o 
   1  11   6      717.75      790.58     48.71 o 
   2  11   6       21.45       14.37     14.18 o 
   3  11   6       23.66       30.75     15.30 o 
   4  11   6       82.54       97.81     16.09 o 
   5  11   6       13.04       21.94     15.39 o 
   6  11   6        1.27       -1.11     14.93 o 
   7  11   6       45.52       42.58     18.83 o 
  -7  12   6       41.11       67.27     17.83 o 
  -6  12   6        0.15       10.23     14.96 o 
  -5  12   6      302.00      326.67     20.07 o 
  -4  12   6        6.74        4.40     12.76 o 
  -3  12   6       82.55       73.54     13.77 o 
  -2  12   6      171.50      191.63     15.89 o 
  -1  12   6      827.40      901.87     27.57 o 
   0  12   6        5.32       14.38     13.75 o 
   1  12   6       65.23       55.65     16.32 o 
   2  12   6       83.11       78.16     18.08 o 
   3  12   6      231.02      242.19     17.86 o 
   4  12   6       13.97       13.32     16.25 o 
   5  12   6        5.26       20.20     17.13 o 
   6  12   6       16.54       28.42     15.87 o 
   7  12   6       18.71       18.91     15.42 o 
  -7  13   6        0.53       16.26     17.82 o 
  -6  13   6        4.18        0.60     17.65 o 
  -5  13   6       30.93       43.27     17.71 o 
  -4  13   6        2.77        0.64     16.36 o 
  -3  13   6       33.15       47.05     15.50 o 
  -2  13   6       15.98       12.26     12.43 o 
  -1  13   6       76.56       64.24     16.63 o 
   0  13   6       37.84       34.34     14.40 o 
   1  13   6       12.96       16.95     14.17 o 
   2  13   6       62.66       75.04     17.42 o 
   3  13   6       37.55       41.04     14.45 o 
   4  13   6       11.23       29.13     14.53 o 
   5  13   6        0.02       -3.12     13.70 o 
   6  13   6       20.22       33.03     15.99 o 
   7  13   6        4.83        0.43     18.23 o 
  -7  14   6       13.43       12.02     17.36 o 
  -6  14   6        7.16       21.19     17.27 o 
  -5  14   6        0.00        0.31     17.59 o 
  -4  14   6       40.29       49.62     15.56 o 
  -3  14   6       10.39       24.87     15.65 o 
  -2  14   6      130.49      140.44     13.60 o 
  -1  14   6       81.92       90.34     15.85 o 
   0  14   6      215.52      208.15     17.29 o 
   1  14   6      327.44      333.17     18.77 o 
   2  14   6      140.33      132.41     17.51 o 
   3  14   6       28.93       43.90     16.02 o 
   4  14   6        0.01        4.09     13.51 o 
   5  14   6       19.51       26.05     15.36 o 
   6  14   6       45.02       42.58     19.84 o 
  -6  15   6        5.61       22.14     16.52 o 
  -5  15   6       10.79       25.95     18.27 o 
  -4  15   6       79.87       87.97     16.55 o 
  -3  15   6       73.70       63.40     17.22 o 
  -2  15   6       54.03       65.98     13.69 o 
  -1  15   6      159.76      159.36     16.99 o 
   0  15   6      166.53      128.06     16.71 o 
   1  15   6      203.87      196.33     16.88 o 
   2  15   6        0.60        8.69     16.38 o 
   3  15   6       10.67       13.40     17.78 o 
   4  15   6       63.04       64.50     14.13 o 
   5  15   6       50.13       45.24     16.02 o 
   6  15   6       58.07       60.67     20.75 o 
  -6  16   6        8.62       10.92     22.29 o 
  -5  16   6       31.31       21.82     18.52 o 
  -4  16   6       86.55       78.69     14.91 o 
  -3  16   6       71.83       54.08     15.78 o 
  -2  16   6      132.84      132.83     15.56 o 
  -1  16   6       33.00       30.15     17.07 o 
   0  16   6      171.01      161.11     16.70 o 
   1  16   6        5.84        9.17     16.38 o 
   2  16   6        1.27       12.67     15.95 o 
   3  16   6       21.18       25.17     17.62 o 
   4  16   6       26.03       17.83     15.31 o 
   5  16   6       11.86       15.25     18.54 o 
   6  16   6        0.78        1.86     18.16 o 
  -6  17   6      265.05      203.21     23.06 o 
  -5  17   6      125.27      121.16     22.48 o 
  -4  17   6      346.00      319.71     20.26 o 
  -3  17   6        0.10        7.81     14.90 o 
  -2  17   6       97.47      125.20     17.53 o 
  -1  17   6       21.05       30.55     17.78 o 
   0  17   6       46.14       24.18     13.79 o 
   1  17   6      547.62      549.12     21.72 o 
   2  17   6        0.05        9.06     14.58 o 
   3  17   6      137.99      147.38     17.79 o 
   4  17   6      634.21      619.44     41.27 o 
   5  17   6        6.71       16.27     18.78 o 
   6  17   6       21.15       12.21     23.42 o 
  -6  18   6       52.75       95.17     31.17 o 
  -5  18   6        6.14       14.37     21.64 o 
  -4  18   6     1039.05     1024.60     34.40 o 
  -3  18   6      319.31      305.03     22.70 o 
  -2  18   6      579.33      571.41     19.65 o 
  -1  18   6      132.85      155.97     18.62 o 
   0  18   6     3704.04     3290.04     84.92 o 
   1  18   6      254.74      287.85     18.08 o 
   2  18   6       15.38        0.31     17.95 o 
   3  18   6      189.52      174.88     18.33 o 
   4  18   6      698.57      612.88     38.26 o 
   5  18   6       10.70       19.89     17.19 o 
  -5  19   6       44.44       49.84     20.62 o 
  -4  19   6      294.16      254.33     20.64 o 
  -3  19   6      366.77      325.28     22.75 o 
  -2  19   6        2.16       12.20     14.19 o 
  -1  19   6      119.55      110.03     17.52 o 
   0  19   6      253.07      254.70     20.56 o 
   1  19   6       33.28       43.09     17.55 o 
   2  19   6      113.39      117.05     17.84 o 
   3  19   6       13.73       10.56     16.39 o 
   4  19   6      425.84      415.98     25.61 o 
   5  19   6       11.31       25.50     23.70 o 
  -5  20   6       34.29       47.83     22.76 o 
  -4  20   6        4.65        8.62     16.91 o 
  -3  20   6       16.15       16.24     15.96 o 
  -2  20   6       79.77       71.38     17.94 o 
  -1  20   6        0.08        8.54     16.77 o 
   0  20   6       79.17       81.94     15.56 o 
   1  20   6       15.38       26.36     16.05 o 
   2  20   6       70.27       54.00     18.26 o 
   3  20   6       64.12       73.16     21.03 o 
   4  20   6      328.53      299.20     21.40 o 
  -4  21   6        1.47        3.70     22.43 o 
  -3  21   6       23.39       39.81     18.42 o 
  -2  21   6       33.31       18.95     20.89 o 
  -1  21   6       32.43       33.97     16.16 o 
   0  21   6        0.32        5.05     14.98 o 
   1  21   6       21.15       29.67     17.74 o 
   2  21   6       13.01       20.30     17.25 o 
   3  21   6        1.89       10.88     17.82 o 
   4  21   6        0.39        4.88     16.77 o 
  -3  22   6        7.99       10.94     17.68 o 
  -2  22   6        0.46       -3.62     20.53 o 
  -1  22   6       62.23       73.00     14.83 o 
   0  22   6        6.49       13.47     17.42 o 
   1  22   6        1.49        5.19     17.84 o 
   2  22   6        3.94        7.57     16.96 o 
   3  22   6       25.96       16.94     20.97 o 
  -3  23   6        1.58       -5.66     24.54 o 
  -2  23   6       12.36       22.76     17.19 o 
  -1  23   6       24.02       24.49     16.76 o 
   0  23   6        0.07       13.20     18.36 o 
   1  23   6       56.92       44.77     17.67 o 
   2  23   6       14.89       36.74     17.79 o 
  -1  24   6        8.39       24.01     18.04 o 
   0  24   6        6.44       17.34     17.25 o 
   1  24   6        8.63       18.14     20.08 o 
  -8   1   7       49.05       42.04     14.92 o 
  -7   1   7      241.23      240.38     14.27 o 
  -6   1   7       24.41       28.65     12.18 o 
  -5   1   7      142.19      152.54     12.95 o 
  -4   1   7      664.89      635.46     18.31 o 
  -3   1   7     1468.47     1395.22     54.69 o 
  -2   1   7      853.70      831.98     41.40 o 
  -1   1   7      134.88      112.01     19.08 o 
   0   1   7     4495.82     4694.23    128.82 o 
   1   1   7      658.23      678.55     29.44 o 
   2   1   7       22.30       32.35     15.99 o 
   3   1   7      256.02      248.78     15.88 o 
   4   1   7      464.67      424.06     21.53 o 
   5   1   7        4.90       15.00     13.13 o 
   6   1   7       14.70       16.74     14.04 o 
   7   1   7       26.72       35.57     16.71 o 
   8   1   7        3.11        8.26     20.16 o 
  -8   2   7       50.78       53.69     14.48 o 
  -7   2   7      114.34      115.43     14.82 o 
  -6   2   7      176.63      197.35     14.14 o 
  -5   2   7        4.73       11.33     13.01 o 
  -4   2   7      286.86      283.02     12.52 o 
  -3   2   7        2.85        5.40     10.46 o 
  -2   2   7      148.32      153.30     13.41 o 
  -1   2   7      330.65      330.20     17.57 o 
   0   2   7     2124.38     2064.34     58.38 o 
   1   2   7      857.89      840.82     60.18 o 
   2   2   7      549.56      555.97     22.15 o 
   3   2   7      843.05      856.51     21.29 o 
   4   2   7       14.79       25.29     14.85 o 
   5   2   7        6.06       13.43     12.95 o 
   6   2   7      163.57      199.85     20.10 o 
   7   2   7        7.27       -1.64     15.36 o 
   8   2   7        6.43       17.75     16.37 o 
  -8   3   7        0.21       17.63     13.87 o 
  -7   3   7        2.44        8.53     14.47 o 
  -6   3   7        0.48       13.29     12.49 o 
  -5   3   7        9.73       14.24     12.91 o 
  -4   3   7      597.68      599.01     16.80 o 
  -3   3   7      609.67      585.88     27.36 o 
  -2   3   7      145.13      154.05     12.45 o 
  -1   3   7     1284.17     1326.54     60.14 o 
   0   3   7      620.71      624.90     32.34 o 
   1   3   7      673.12      635.31     32.81 o 
   2   3   7       40.74       50.75     18.15 o 
   3   3   7        0.01        6.36     14.44 o 
   4   3   7       70.94       78.73     15.07 o 
   5   3   7      240.80      254.37     17.42 o 
   6   3   7      129.06      139.86     18.26 o 
   7   3   7      144.19      167.00     18.26 o 
   8   3   7        1.54       13.60     16.47 o 
  -8   4   7       15.27       16.88     14.40 o 
  -7   4   7       64.29       58.86     12.66 o 
  -6   4   7       66.31       74.51     13.11 o 
  -5   4   7       16.46       20.94     10.84 o 
  -4   4   7        4.20        3.49     11.06 o 
  -3   4   7      469.25      463.34     14.78 o 
  -2   4   7      307.69      285.19     14.13 o 
  -1   4   7      136.58      126.08     15.92 o 
   0   4   7     2057.58     2243.52    122.76 o 
   1   4   7      633.46      582.20     21.91 o 
   2   4   7        3.57       14.42     15.03 o 
   3   4   7      665.13      641.90     20.30 o 
   4   4   7        2.04        7.62     15.92 o 
   5   4   7        8.57       25.79     14.78 o 
   6   4   7       63.25       71.86     15.40 o 
   7   4   7        1.04       13.62     16.06 o 
   8   4   7        9.60       21.51     19.75 o 
  -8   5   7        2.04        9.60     13.22 o 
  -7   5   7       12.36       30.51     14.92 o 
  -6   5   7       15.44       18.86     12.29 o 
  -5   5   7       24.37       22.54     10.85 o 
  -4   5   7      168.63      154.54     12.73 o 
  -3   5   7      141.22      133.27     11.79 o 
  -2   5   7      524.30      530.86     19.02 o 
  -1   5   7      615.39      589.78     20.70 o 
   0   5   7       48.51       70.30     15.26 o 
   1   5   7      542.69      538.03     21.51 o 
   2   5   7      441.04      486.96     18.31 o 
   3   5   7       30.20       34.82     13.46 o 
   4   5   7       35.69       35.84     15.53 o 
   5   5   7       45.17       53.81     17.26 o 
   6   5   7        0.92       13.94     15.04 o 
   7   5   7       13.32       17.02     13.04 o 
   8   5   7        6.27        0.61     18.16 o 
  -8   6   7       27.00       25.82     13.21 o 
  -7   6   7       70.02       60.35     13.90 o 
  -6   6   7        8.97        2.79     12.91 o 
  -5   6   7        0.14       11.56     10.97 o 
  -4   6   7        0.01        6.19     11.68 o 
  -3   6   7       77.63       78.13     11.56 o 
  -2   6   7      542.01      563.38     23.51 o 
  -1   6   7      138.37      128.73     15.25 o 
   0   6   7      111.62      106.93     17.64 o 
   1   6   7     3824.92     4164.68     83.73 o 
   2   6   7     1249.86     1224.06     54.16 o 
   3   6   7       44.26       58.37     14.91 o 
   4   6   7       19.89       26.06     13.69 o 
   5   6   7      164.46      147.58     14.80 o 
   6   6   7        0.21       12.40     14.67 o 
   7   6   7        2.76       16.57     16.29 o 
   8   6   7        0.01        4.79     16.20 o 
  -8   7   7       60.32       72.15     16.11 o 
  -7   7   7       53.73       56.18     14.84 o 
  -6   7   7       75.60       77.64     12.91 o 
  -5   7   7       12.63       14.07     11.41 o 
  -4   7   7      134.61      146.50     14.40 o 
  -3   7   7       69.64       75.20     13.02 o 
  -2   7   7      296.54      268.09     18.57 o 
  -1   7   7        8.38        9.43     12.85 o 
   0   7   7      213.07      202.19     16.84 o 
   1   7   7       20.38       27.07     15.65 o 
   2   7   7     1578.24     1525.50    148.31 o 
   3   7   7      454.11      482.01     18.54 o 
   4   7   7      212.13      232.47     16.09 o 
   5   7   7      666.34      749.31     34.77 o 
   6   7   7      248.69      235.98     19.12 o 
   7   7   7        0.48        8.00     17.85 o 
   8   7   7        0.03       -6.05     38.60 o 
  -8   8   7       25.72       27.66     17.31 o 
  -7   8   7      288.47      262.64     17.07 o 
  -6   8   7        4.99        4.80     12.59 o 
  -5   8   7       37.62       41.29     14.45 o 
  -4   8   7      564.04      591.06     17.39 o 
  -3   8   7     2107.27     2191.38     57.73 o 
  -2   8   7      877.18      816.12     29.43 o 
  -1   8   7     1795.42     1802.44     81.96 o 
   0   8   7     1817.17     1827.10    141.10 o 
   1   8   7      772.64      768.70     23.95 o 
   2   8   7     2138.66     2277.19    109.98 o 
   3   8   7      164.50      153.72     20.90 o 
   4   8   7       10.03       14.28     12.90 o 
   5   8   7      284.81      282.33     19.42 o 
   6   8   7        2.37        5.20     15.38 o 
   7   8   7       39.36       54.37     18.14 o 
  -8   9   7        2.13        8.95     17.10 o 
  -7   9   7        0.24        8.99     14.24 o 
  -6   9   7      375.84      342.39     18.75 o 
  -5   9   7      636.64      753.07     22.18 o 
  -4   9   7        2.50        7.16     12.43 o 
  -3   9   7     1791.01     2025.78     27.25 o 
  -2   9   7     3049.04     3115.14    263.89 o 
  -1   9   7      117.53       99.24     16.34 o 
   0   9   7     2211.07     2258.41    122.31 o 
   1   9   7     5456.29     5710.39    317.83 o 
   2   9   7        0.36        8.38     16.46 o 
   3   9   7      271.93      284.16     19.32 o 
   4   9   7        9.61       16.84     13.06 o 
   5   9   7      245.20      270.48     17.69 o 
   6   9   7       32.85       40.24     15.55 o 
   7   9   7       54.95       38.14     18.95 o 
  -7  10   7       13.90       23.40     13.98 o 
  -6  10   7       72.32       77.11     19.83 o 
  -5  10   7        0.28       20.64     14.98 o 
  -4  10   7       96.69      100.99     14.93 o 
  -3  10   7       44.74       70.00     13.86 o 
  -2  10   7      741.70      821.78     22.58 o 
  -1  10   7       10.54       26.64     14.91 o 
   0  10   7     1050.79     1106.53     33.72 o 
   1  10   7      536.98      626.21     21.62 o 
   2  10   7      815.93      875.59     23.17 o 
   3  10   7      365.18      421.40     27.31 o 
   4  10   7      569.77      537.80     32.75 o 
   5  10   7      154.18      159.47     17.13 o 
   6  10   7       73.24       78.46     17.30 o 
   7  10   7      116.00      103.83     16.68 o 
  -7  11   7       17.73       20.86     15.35 o 
  -6  11   7       31.34       21.42     15.26 o 
  -5  11   7       11.38       21.49     14.47 o 
  -4  11   7        6.22        5.98     12.59 o 
  -3  11   7       22.55       32.39     14.87 o 
  -2  11   7       19.31       36.06     12.41 o 
  -1  11   7      397.91      379.14     25.57 o 
   0  11   7      120.99      121.10     15.41 o 
   1  11   7       23.31       52.47     15.72 o 
   2  11   7        0.06        6.09     17.07 o 
   3  11   7      132.87      130.73     18.03 o 
   4  11   7        0.04        4.16     14.46 o 
   5  11   7       60.39       61.67     16.26 o 
   6  11   7       24.71       29.47     15.45 o 
   7  11   7        0.21       16.18     17.95 o 
  -7  12   7        2.75       23.97     20.57 o 
  -6  12   7        0.15        3.72     15.11 o 
  -5  12   7        9.68        8.73     14.83 o 
  -4  12   7        6.91        8.41     13.47 o 
  -3  12   7        0.40        6.36     12.15 o 
  -2  12   7      167.44      164.99     14.90 o 
  -1  12   7      286.84      276.81     19.06 o 
   0  12   7       34.06       27.28     13.92 o 
   1  12   7        1.24       19.39     15.22 o 
   2  12   7      107.02      100.69     17.97 o 
   3  12   7       48.24       50.39     14.80 o 
   4  12   7        1.25       -0.37     13.76 o 
   5  12   7       62.99       62.88     16.21 o 
   6  12   7       12.63        9.71     15.77 o 
   7  12   7       33.05       33.61     16.32 o 
  -7  13   7       25.18       28.96     18.43 o 
  -6  13   7       17.84       14.38     14.66 o 
  -5  13   7      118.04      124.41     19.32 o 
  -4  13   7       17.02       24.77     13.68 o 
  -3  13   7       37.41       45.36     14.81 o 
  -2  13   7      207.91      240.31     15.05 o 
  -1  13   7        0.68        6.40     17.64 o 
   0  13   7        0.07        8.17     17.00 o 
   1  13   7      163.38      161.90     17.93 o 
   2  13   7      141.43      152.15     15.04 o 
   3  13   7       55.51       50.28     17.89 o 
   4  13   7       49.60       55.90     15.59 o 
   5  13   7       14.52       15.68     14.71 o 
   6  13   7        4.24        0.35     15.74 o 
   7  13   7        0.24        4.24     21.08 o 
  -7  14   7        0.66        6.18     22.12 o 
  -6  14   7        0.06       14.15     17.25 o 
  -5  14   7        0.77       11.31     14.39 o 
  -4  14   7        0.13        2.70     15.45 o 
  -3  14   7        3.73        5.59     12.87 o 
  -2  14   7       87.28      103.39     13.74 o 
  -1  14   7      136.09      133.80     18.99 o 
   0  14   7        7.24        9.83     17.07 o 
   1  14   7       11.13        4.08     13.55 o 
   2  14   7        8.35        7.67     16.36 o 
   3  14   7        2.68        5.04     16.95 o 
   4  14   7        8.74       19.47     14.54 o 
   5  14   7       39.11       47.12     16.15 o 
   6  14   7       11.51       20.53     15.65 o 
  -6  15   7       11.98       11.20     16.16 o 
  -5  15   7        4.24       34.14     18.57 o 
  -4  15   7       46.30       46.38     17.93 o 
  -3  15   7        0.05       -5.80     13.79 o 
  -2  15   7        1.70        7.51     12.37 o 
  -1  15   7       17.03        9.94     15.17 o 
   0  15   7       43.85       37.26     15.60 o 
   1  15   7       10.91       25.26     14.54 o 
   2  15   7        9.93        7.44     14.39 o 
   3  15   7        0.78        9.06     14.60 o 
   4  15   7       39.41       27.89     14.76 o 
   5  15   7       56.21       52.20     16.51 o 
   6  15   7        2.03       12.08     16.79 o 
  -6  16   7      148.46      180.11     23.72 o 
  -5  16   7      167.69      156.46     18.25 o 
  -4  16   7        0.30       17.44     15.09 o 
  -3  16   7       23.37       19.88     14.19 o 
  -2  16   7      127.15      111.24     14.78 o 
  -1  16   7       40.78       38.03     16.77 o 
   0  16   7      136.91      123.72     16.39 o 
   1  16   7       34.83       39.86     14.98 o 
   2  16   7       61.96       72.61     15.45 o 
   3  16   7        4.80        1.93     13.61 o 
   4  16   7       23.05       14.09     15.80 o 
   5  16   7        2.20       10.96     18.53 o 
   6  16   7        4.83       -6.38     15.49 o 
  -6  17   7       13.89       24.10     19.73 o 
  -5  17   7       20.75       15.02     19.34 o 
  -4  17   7        3.91       20.05     14.64 o 
  -3  17   7      206.92      190.57     16.63 o 
  -2  17   7        5.19       11.55     14.02 o 
  -1  17   7       81.33       71.66     15.51 o 
   0  17   7        4.63       11.05     16.68 o 
   1  17   7       39.58       40.97     17.05 o 
   2  17   7       46.59       37.25     14.32 o 
   3  17   7        0.09        1.96     14.19 o 
   4  17   7      263.05      236.14     20.39 o 
   5  17   7       40.75       42.61     20.10 o 
  -5  18   7      126.05      132.69     18.95 o 
  -4  18   7       21.22       33.33     13.92 o 
  -3  18   7       72.46       68.63     16.35 o 
  -2  18   7       36.93       45.32     14.20 o 
  -1  18   7      162.19      160.29     17.54 o 
   0  18   7       41.16       55.02     17.85 o 
   1  18   7       43.39       43.80     14.44 o 
   2  18   7       57.18       51.19     17.30 o 
   3  18   7       10.05       15.99     14.30 o 
   4  18   7        9.70       25.57     19.37 o 
   5  18   7       13.01       22.51     18.94 o 
  -5  19   7       11.56       12.56     19.81 o 
  -4  19   7       13.62       19.45     16.33 o 
  -3  19   7        0.00        7.67     15.43 o 
  -2  19   7      361.46      322.76     28.87 o 
  -1  19   7       26.08       44.27     16.05 o 
   0  19   7      123.36      109.38     17.49 o 
   1  19   7        3.43       12.89     15.18 o 
   2  19   7      415.33      370.11     30.20 o 
   3  19   7       12.04       16.13     17.33 o 
   4  19   7      186.17      171.20     29.50 o 
   5  19   7        3.51       -4.51     19.69 o 
  -4  20   7        1.85        4.24     18.95 o 
  -3  20   7        0.10       14.32     15.04 o 
  -2  20   7      165.63      164.10     17.42 o 
  -1  20   7      107.50       89.03     19.56 o 
   0  20   7       21.18       24.10     15.83 o 
   1  20   7       73.95       72.76     15.58 o 
   2  20   7        3.73       12.10     16.03 o 
   3  20   7       23.05       31.29     19.89 o 
   4  20   7       46.10       32.80     19.61 o 
  -4  21   7       80.38       79.26     20.25 o 
  -3  21   7        2.46        4.72     16.46 o 
  -2  21   7       12.38       21.88     15.16 o 
  -1  21   7       52.67       39.55     17.44 o 
   0  21   7       22.52       19.21     15.73 o 
   1  21   7        4.18       16.55     17.36 o 
   2  21   7       18.58        8.89     16.61 o 
   3  21   7        3.08        1.38     17.04 o 
   4  21   7       47.24       52.22     21.35 o 
  -3  22   7        1.03        8.35     19.35 o 
  -2  22   7        6.17       20.30     16.41 o 
  -1  22   7       22.58       21.52     19.14 o 
   0  22   7       81.74      107.99     19.24 o 
   1  22   7        0.43       -1.02     14.89 o 
   2  22   7        1.03       11.91     19.40 o 
   3  22   7       47.31       32.33     21.81 o 
  -2  23   7        0.01       18.70     18.17 o 
  -1  23   7       21.68       17.43     18.36 o 
   0  23   7      134.08      134.77     20.77 o 
   1  23   7        0.91       10.39     19.32 o 
   2  23   7       10.09       12.84     17.74 o 
  -1  24   7       70.96       87.96     20.05 o 
   0  24   7       72.02       76.14     18.84 o 
   1  24   7       27.07       27.42     17.34 o 
  -8   0   8       74.63      109.25     20.34 o 
  -7   0   8       22.06       41.99     17.17 o 
  -6   0   8       21.35       40.71     19.50 o 
  -5   0   8      258.40      288.96     30.09 o 
  -4   0   8     1451.44     1491.60     55.22 o 
  -3   0   8     2973.85     2863.05     39.32 o 
  -2   0   8      381.31      398.50     20.74 o 
  -1   0   8      185.20      173.08     27.63 o 
   0   0   8    16618.60    16229.10   1466.80 o 
   1   0   8     2072.78     1802.34    127.51 o 
   2   0   8      343.03      343.94     25.71 o 
   3   0   8     2492.80     2624.43    137.35 o 
   4   0   8     7222.20     8467.18    118.30 o 
   5   0   8       84.87      120.93     23.78 o 
   6   0   8      212.28      241.16     29.08 o 
   7   0   8      151.18      153.15     29.71 o 
   8   0   8      306.94      259.60     44.31 o 
  -8   1   8      122.87      114.35     15.36 o 
  -7   1   8      117.95      136.91     13.45 o 
  -6   1   8      291.42      269.69     14.67 o 
  -5   1   8       58.00       73.59     10.77 o 
  -4   1   8     2570.04     2701.31    122.88 o 
  -3   1   8     2141.64     2172.09     24.90 o 
  -2   1   8     1696.39     1711.41     62.17 o 
  -1   1   8      464.26      469.23     37.53 o 
   0   1   8      571.79      536.69     45.70 o 
   1   1   8      355.39      331.08     21.15 o 
   2   1   8     3272.89     3284.91     38.13 o 
   3   1   8       18.41       27.71     18.41 o 
   4   1   8       31.72       32.85     15.36 o 
   5   1   8       13.72       14.16     14.41 o 
   6   1   8      192.53      205.65     18.55 o 
   7   1   8       15.35       35.08     16.76 o 
   8   1   8       73.64       66.38     20.61 o 
  -8   2   8       74.58       62.13     15.89 o 
  -7   2   8       68.71       64.78     12.07 o 
  -6   2   8      148.49      154.95     13.86 o 
  -5   2   8        3.37        7.38     10.04 o 
  -4   2   8      729.68      746.21     27.27 o 
  -3   2   8       31.09       31.79     10.00 o 
  -2   2   8      291.19      294.10     14.03 o 
  -1   2   8      171.68      169.05     19.20 o 
   0   2   8     2801.70     3009.67    112.88 o 
   1   2   8       31.39       18.95     16.06 o 
   2   2   8      690.75      702.00     22.00 o 
   3   2   8        4.44       17.60     16.16 o 
   4   2   8       61.15       32.49     16.84 o 
   5   2   8       25.26       33.94     13.97 o 
   6   2   8        9.84       21.33     15.41 o 
   7   2   8        2.64       13.00     16.35 o 
   8   2   8        4.62       14.81     17.15 o 
  -8   3   8       14.99       13.94     13.59 o 
  -7   3   8       44.77       44.37     13.68 o 
  -6   3   8       79.77       90.15     13.91 o 
  -5   3   8        0.06        9.26     10.00 o 
  -4   3   8       11.76       13.02     10.14 o 
  -3   3   8      460.35      488.64     21.70 o 
  -2   3   8      887.82      868.96     24.68 o 
  -1   3   8      414.71      395.92     17.14 o 
   0   3   8      119.04      118.00     17.88 o 
   1   3   8      792.55      748.20     22.90 o 
   2   3   8      845.82      836.61     44.08 o 
   3   3   8       12.24       13.22     14.28 o 
   4   3   8       15.70       27.63     14.51 o 
   5   3   8      235.99      228.92     18.70 o 
   6   3   8        0.02       21.37     15.79 o 
   7   3   8        5.55       23.08     14.46 o 
   8   3   8       29.13       36.26     20.96 o 
  -8   4   8        0.04       14.05     14.73 o 
  -7   4   8        5.99        6.86     12.60 o 
  -6   4   8        0.01       -0.94     10.94 o 
  -5   4   8        4.29       14.14     11.41 o 
  -4   4   8      134.10      146.73     11.47 o 
  -3   4   8       16.57       17.30     10.19 o 
  -2   4   8       19.30       20.46     11.63 o 
  -1   4   8       85.00       95.55     14.63 o 
   0   4   8       99.75       94.28     14.97 o 
   1   4   8      463.82      409.81     20.63 o 
   2   4   8       55.16       52.11     15.07 o 
   3   4   8        0.02       10.14     12.00 o 
   4   4   8        1.09        5.37     13.49 o 
   5   4   8        0.26        2.85     15.09 o 
   6   4   8       53.08       44.30     15.31 o 
   7   4   8       40.22       44.78     16.96 o 
   8   4   8       46.78       40.10     18.39 o 
  -8   5   8        0.08        3.57     13.31 o 
  -7   5   8       78.26       72.07     12.88 o 
  -6   5   8        0.10        1.35     11.29 o 
  -5   5   8      126.23      131.48     11.61 o 
  -4   5   8        1.98       12.18     12.58 o 
  -3   5   8      155.11      150.78     11.58 o 
  -2   5   8      561.74      606.17     19.61 o 
  -1   5   8      148.01      136.36     16.00 o 
   0   5   8      392.48      370.08     21.79 o 
   1   5   8       98.90      126.75     16.46 o 
   2   5   8      231.85      224.47     15.49 o 
   3   5   8      179.92      209.94     15.41 o 
   4   5   8       41.20       45.19     12.33 o 
   5   5   8        0.85        8.30     13.69 o 
   6   5   8      154.32      171.08     18.15 o 
   7   5   8        4.79       13.18     15.16 o 
   8   5   8        0.91       16.05     19.62 o 
  -8   6   8       45.71       50.66     17.40 o 
  -7   6   8       91.84      104.14     14.03 o 
  -6   6   8       29.03       31.53     13.21 o 
  -5   6   8        4.84       -0.41     12.59 o 
  -4   6   8        2.14       12.39     13.54 o 
  -3   6   8        2.82        8.37      9.72 o 
  -2   6   8      114.42      102.24     14.20 o 
  -1   6   8       11.96        6.24     13.28 o 
   0   6   8      100.97       93.21     13.96 o 
   1   6   8      415.38      444.81     19.67 o 
   2   6   8       14.28       23.31     13.35 o 
   3   6   8       15.85       24.46     14.37 o 
   4   6   8       26.05       50.12     15.26 o 
   5   6   8       41.57       40.93     17.16 o 
   6   6   8        3.05       13.16     14.06 o 
   7   6   8      156.51      171.54     17.83 o 
  -8   7   8       17.86       17.86     14.89 o 
  -7   7   8        0.02        4.96     13.41 o 
  -6   7   8       62.39       65.22     14.62 o 
  -5   7   8      213.04      206.41     15.17 o 
  -4   7   8       69.63       68.76     13.73 o 
  -3   7   8      219.00      211.27     13.60 o 
  -2   7   8      135.18      123.84     11.25 o 
  -1   7   8       58.95       80.06     12.89 o 
   0   7   8      453.56      474.15     20.34 o 
   1   7   8      197.17      209.10     16.91 o 
   2   7   8       88.75       64.62     13.87 o 
   3   7   8      796.02      895.67     39.34 o 
   4   7   8      239.16      237.17     26.62 o 
   5   7   8        8.43       18.58     14.82 o 
   6   7   8        9.27       27.97     17.33 o 
   7   7   8      358.59      355.78     19.82 o 
  -8   8   8        8.51        4.45     17.78 o 
  -7   8   8      247.34      236.54     15.55 o 
  -6   8   8       37.86       34.61     13.88 o 
  -5   8   8     1024.65     1104.72     42.10 o 
  -4   8   8        1.80        1.03     11.01 o 
  -3   8   8      460.05      455.36     20.76 o 
  -2   8   8       84.99      100.24     11.84 o 
  -1   8   8    10257.38    11377.12    294.95 o 
   0   8   8     1125.72     1254.59     76.75 o 
   1   8   8      699.29      812.17     30.87 o 
   2   8   8        0.54        2.04     12.84 o 
   3   8   8     2304.05     2429.48     85.68 o 
   4   8   8       27.85       24.68     14.76 o 
   5   8   8        9.48       10.42     15.02 o 
   6   8   8        3.92       -1.86     16.96 o 
   7   8   8       66.66       62.14     17.05 o 
  -7   9   8      158.74      159.94     19.86 o 
  -6   9   8       20.68       28.08     15.27 o 
  -5   9   8      352.08      364.50     15.28 o 
  -4   9   8      132.23      125.04     14.35 o 
  -3   9   8     2469.42     2580.41     41.52 o 
  -2   9   8       36.42       28.18     12.70 o 
  -1   9   8       12.46       19.01     14.47 o 
   0   9   8      186.07      169.56     16.77 o 
   1   9   8     5912.73     6727.36    242.57 o 
   2   9   8        0.35       29.07     16.67 o 
   3   9   8       73.20       83.97     17.32 o 
   4   9   8       87.03       71.86     16.65 o 
   5   9   8      682.10      736.11     28.40 o 
   6   9   8        7.58       22.42     15.36 o 
   7   9   8       64.13       67.04     18.79 o 
  -7  10   8       79.67       75.65     17.23 o 
  -6  10   8      185.10      171.21     16.12 o 
  -5  10   8       74.46       77.96     15.62 o 
  -4  10   8       51.61       48.55     13.62 o 
  -3  10   8        0.99       10.80     12.98 o 
  -2  10   8      499.63      521.02     20.09 o 
  -1  10   8      384.82      431.22     19.27 o 
   0  10   8     1361.45     1438.96     25.83 o 
   1  10   8      929.44     1071.08     24.76 o 
   2  10   8      251.11      238.01     18.77 o 
   3  10   8        5.01       24.36     15.27 o 
   4  10   8       46.28       49.34     16.80 o 
   5  10   8     1255.82     1337.28     68.23 o 
   6  10   8        0.13        5.48     15.18 o 
   7  10   8       14.01       32.83     19.70 o 
  -7  11   8       47.94       49.99     14.49 o 
  -6  11   8       55.28       41.93     15.88 o 
  -5  11   8      139.91      150.72     14.92 o 
  -4  11   8      321.96      370.93     17.27 o 
  -3  11   8        4.67        7.46     13.91 o 
  -2  11   8        6.45        7.31     12.56 o 
  -1  11   8      293.93      335.53     18.70 o 
   0  11   8      105.62       93.82     16.09 o 
   1  11   8        3.67        4.38     13.84 o 
   2  11   8       19.37       15.51     14.52 o 
   3  11   8       97.41      111.11     16.12 o 
   4  11   8       14.46       11.25     14.98 o 
   5  11   8       82.22      102.47     17.11 o 
   6  11   8       54.08       70.44     17.72 o 
   7  11   8        9.74        6.61     15.08 o 
  -7  12   8        0.64       -0.72     15.57 o 
  -6  12   8       11.76        7.99     15.17 o 
  -5  12   8        4.29       15.70     14.66 o 
  -4  12   8        0.52        2.05     11.92 o 
  -3  12   8       14.17       13.24     13.13 o 
  -2  12   8      278.35      290.58     19.32 o 
  -1  12   8       10.62       15.63     15.80 o 
   0  12   8        7.95        6.67     12.73 o 
   1  12   8       42.85       43.68     13.64 o 
   2  12   8        0.03       10.02     16.79 o 
   3  12   8       16.79       22.14     17.12 o 
   4  12   8       92.80      100.20     16.25 o 
   5  12   8        0.10        1.13     16.40 o 
   6  12   8        6.07       16.16     17.89 o 
   7  12   8        1.33       -9.94     16.28 o 
  -7  13   8        0.83        7.24     16.12 o 
  -6  13   8       72.93       64.36     16.64 o 
  -5  13   8        1.47        6.55     14.88 o 
  -4  13   8       65.94       70.05     16.93 o 
  -3  13   8       21.87       22.80     11.05 o 
  -2  13   8      225.57      246.85     16.25 o 
  -1  13   8        0.02        1.50     20.22 o 
   0  13   8        0.01       20.89     16.65 o 
   1  13   8       61.40       58.80     13.55 o 
   2  13   8       13.04       23.80     16.71 o 
   3  13   8        5.47       19.87     15.35 o 
   4  13   8      100.82      106.79     18.34 o 
   5  13   8       63.27       62.88     15.87 o 
   6  13   8       10.21       11.92     14.41 o 
  -7  14   8        0.48       -2.75     26.74 o 
  -6  14   8       37.17       36.88     21.21 o 
  -5  14   8        2.80       17.38     15.52 o 
  -4  14   8       38.35       57.61     15.81 o 
  -3  14   8        2.52        5.73     13.37 o 
  -2  14   8        9.19        2.69     12.64 o 
  -1  14   8      109.48      106.22     18.37 o 
   0  14   8      287.20      261.55     19.41 o 
   1  14   8       32.37       38.20     15.39 o 
   2  14   8       38.20       30.54     14.90 o 
   3  14   8      130.34      134.74     16.52 o 
   4  14   8       10.48       10.29     15.94 o 
   5  14   8       16.05       19.75     16.86 o 
   6  14   8        3.02        6.48     16.38 o 
  -6  15   8       52.42       61.50     19.74 o 
  -5  15   8        7.44       10.30     14.63 o 
  -4  15   8        2.01        5.93     15.41 o 
  -3  15   8        4.28        4.01     13.23 o 
  -2  15   8      230.53      235.55     18.10 o 
  -1  15   8       14.71       12.77     15.21 o 
   0  15   8       18.35       16.75     14.54 o 
   1  15   8        0.10        4.95     16.32 o 
   2  15   8      111.72      120.24     15.61 o 
   3  15   8        0.33       12.11     16.97 o 
   4  15   8       43.77       46.48     15.30 o 
   5  15   8       34.11       35.01     16.90 o 
   6  15   8        4.42       16.29     16.92 o 
  -6  16   8      169.73      165.62     21.74 o 
  -5  16   8      116.38      132.02     17.59 o 
  -4  16   8      108.00      106.05     16.87 o 
  -3  16   8        7.14       16.91     13.69 o 
  -2  16   8      139.73      101.58     14.79 o 
  -1  16   8       22.11       23.79     14.80 o 
   0  16   8      181.20      167.95     16.51 o 
   1  16   8       10.24       11.02     16.58 o 
   2  16   8       39.74       24.76     15.58 o 
   3  16   8       31.87       40.14     17.47 o 
   4  16   8       76.62       72.98     16.84 o 
   5  16   8        0.20        8.99     17.66 o 
   6  16   8       97.17      103.77     21.37 o 
  -6  17   8        7.56       19.63     19.95 o 
  -5  17   8        7.16       18.44     17.08 o 
  -4  17   8        2.76        4.74     15.67 o 
  -3  17   8       96.46       66.22     14.66 o 
  -2  17   8      466.85      385.76     24.94 o 
  -1  17   8      186.95      190.70     17.67 o 
   0  17   8       31.21       22.87     12.45 o 
   1  17   8       53.57       58.28     14.14 o 
   2  17   8     1495.57     1297.52     86.60 o 
   3  17   8       12.73       12.05     15.32 o 
   4  17   8       28.68       39.92     18.18 o 
   5  17   8      144.34      154.81     20.10 o 
  -5  18   8       71.40       81.74     20.54 o 
  -4  18   8      357.45      362.29     22.67 o 
  -3  18   8       26.23       30.27     13.96 o 
  -2  18   8     1341.71     1125.93     42.88 o 
  -1  18   8      213.65      176.50     19.69 o 
   0  18   8      171.42      122.97     18.95 o 
   1  18   8      212.63      170.88     17.76 o 
   2  18   8      512.78      459.58     21.44 o 
   3  18   8        0.22       18.89     17.13 o 
   4  18   8       70.16       56.57     19.03 o 
   5  18   8        4.32       24.61     18.13 o 
  -5  19   8      101.16       82.92     16.98 o 
  -4  19   8       24.21       17.33     16.81 o 
  -3  19   8        9.08        8.33     14.66 o 
  -2  19   8       53.09       52.83     15.54 o 
  -1  19   8       33.02       35.75     18.27 o 
   0  19   8       11.11       18.60     17.63 o 
   1  19   8       30.22       12.63     17.43 o 
   2  19   8       20.24       17.54     17.18 o 
   3  19   8        0.42       -1.70     15.64 o 
   4  19   8       12.92       18.66     15.73 o 
  -4  20   8       28.81       38.26     17.45 o 
  -3  20   8       40.85       42.99     14.70 o 
  -2  20   8        2.06        5.20     17.19 o 
  -1  20   8        4.70       25.55     18.18 o 
   0  20   8      145.53      134.77     17.20 o 
   1  20   8        1.10        6.27     17.73 o 
   2  20   8       60.95       50.26     15.35 o 
   3  20   8       13.60       16.45     17.20 o 
   4  20   8       45.81       52.40     20.83 o 
  -4  21   8       10.18       10.75     16.32 o 
  -3  21   8        4.67        5.15     19.25 o 
  -2  21   8        0.00        4.19     16.23 o 
  -1  21   8       10.44       16.37     18.85 o 
   0  21   8       18.88       16.23     17.44 o 
   1  21   8        5.14        9.63     14.47 o 
   2  21   8        2.47       -2.91     16.68 o 
   3  21   8        0.04       11.89     16.82 o 
  -3  22   8       67.35      100.27     20.66 o 
  -2  22   8        0.08        7.70     18.12 o 
  -1  22   8        0.23       -7.35     17.64 o 
   0  22   8       70.60       77.19     17.61 o 
   1  22   8        4.28        8.02     16.70 o 
   2  22   8        0.26       16.09     19.44 o 
   3  22   8       69.13       57.53     21.95 o 
  -2  23   8        1.00       20.31     18.15 o 
  -1  23   8       24.92       12.67     16.55 o 
   0  23   8        4.25       16.92     15.77 o 
   1  23   8       23.20       27.64     17.16 o 
   2  23   8       20.99       20.01     17.84 o 
  -8   1   9       16.38       21.44     14.77 o 
  -7   1   9       61.11       70.82     13.66 o 
  -6   1   9      338.78      337.51     16.01 o 
  -5   1   9      482.89      510.85     13.49 o 
  -4   1   9      456.93      443.50     14.04 o 
  -3   1   9      757.30      779.66     31.21 o 
  -2   1   9     3902.52     4431.90    183.18 o 
  -1   1   9     1046.50      951.84     64.49 o 
   0   1   9      428.21      498.20     18.68 o 
   1   1   9      276.28      252.09     17.52 o 
   2   1   9     3430.27     3537.88     38.56 o 
   3   1   9      855.70      863.68     22.31 o 
   4   1   9       97.44       99.24     18.31 o 
   5   1   9      114.82      112.59     17.91 o 
   6   1   9       71.73       80.90     16.15 o 
   7   1   9        0.43        7.62     16.83 o 
   8   1   9       30.85       21.27     20.22 o 
  -8   2   9       18.08       19.55     14.55 o 
  -7   2   9       55.00       56.99     11.81 o 
  -6   2   9        0.48        6.17     12.58 o 
  -5   2   9        8.87       13.74     12.18 o 
  -4   2   9      483.22      491.40     14.21 o 
  -3   2   9      101.78       95.65     11.98 o 
  -2   2   9      523.82      606.43     16.99 o 
  -1   2   9     2274.45     2387.50    117.42 o 
   0   2   9        4.42        9.47     14.09 o 
   1   2   9       12.76       18.95     12.86 o 
   2   2   9      146.90      147.62     16.20 o 
   3   2   9       26.45       30.46     16.69 o 
   4   2   9      121.77      139.89     15.49 o 
   5   2   9        0.25        3.56     13.14 o 
   6   2   9        0.40       19.44     17.18 o 
   7   2   9       22.58       24.61     16.82 o 
   8   2   9        2.22       12.32     27.94 o 
  -8   3   9       32.70       29.29     14.49 o 
  -7   3   9        2.71        4.38     12.71 o 
  -6   3   9        5.46       10.42     12.24 o 
  -5   3   9      105.91       92.59     11.56 o 
  -4   3   9        5.56        6.74     11.31 o 
  -3   3   9      190.81      180.56     11.88 o 
  -2   3   9       63.85       63.39     12.37 o 
  -1   3   9     1733.72     1772.41     72.96 o 
   0   3   9      328.14      328.67     26.05 o 
   1   3   9      808.25      815.25     23.38 o 
   2   3   9      106.92      114.13     19.78 o 
   3   3   9      451.41      469.07     18.86 o 
   4   3   9        6.20       15.20     14.56 o 
   5   3   9       39.08       58.44     15.70 o 
   6   3   9        0.82        5.67     17.71 o 
   7   3   9        1.71       25.28     18.29 o 
  -8   4   9        1.75        5.90     12.47 o 
  -7   4   9        7.87       11.68     14.89 o 
  -6   4   9        1.59        0.70     11.44 o 
  -5   4   9      217.64      244.80     13.64 o 
  -4   4   9       14.66       28.19     11.75 o 
  -3   4   9        5.63       19.95     10.59 o 
  -2   4   9      843.41      873.40     28.52 o 
  -1   4   9      486.10      443.39     35.13 o 
   0   4   9       18.00       21.79     13.61 o 
   1   4   9      112.15      127.66     15.97 o 
   2   4   9      348.07      360.53     19.01 o 
   3   4   9      391.68      344.48     19.20 o 
   4   4   9       84.23      101.68     16.64 o 
   5   4   9       31.52       35.44     15.37 o 
   6   4   9        0.05       11.92     12.92 o 
   7   4   9       16.01       30.84     14.52 o 
  -8   5   9        4.15        8.11     16.14 o 
  -7   5   9       13.94       22.46     12.65 o 
  -6   5   9       20.22       21.77     12.22 o 
  -5   5   9       67.04       74.25     12.27 o 
  -4   5   9        0.05       11.21     10.35 o 
  -3   5   9      324.44      336.87     14.23 o 
  -2   5   9       46.27       42.24     10.55 o 
  -1   5   9      370.96      369.96     18.31 o 
   0   5   9      240.22      275.98     16.78 o 
   1   5   9        0.01       -0.71     15.80 o 
   2   5   9      196.29      207.96     16.53 o 
   3   5   9        2.28        5.76     13.74 o 
   4   5   9       31.55       28.00     13.55 o 
   5   5   9        0.74        5.47     13.81 o 
   6   5   9       45.78       35.10     16.32 o 
   7   5   9       33.84       42.94     14.79 o 
  -8   6   9       11.06       19.62     13.79 o 
  -7   6   9        7.88       16.72     15.49 o 
  -6   6   9       13.36       18.63     11.43 o 
  -5   6   9      118.87      118.51     13.27 o 
  -4   6   9       20.62       26.13     10.37 o 
  -3   6   9       79.58       70.65     11.52 o 
  -2   6   9      157.48      150.33     14.14 o 
  -1   6   9       15.86       19.82     10.70 o 
   0   6   9       60.82       55.68     14.16 o 
   1   6   9       38.90       47.41     16.76 o 
   2   6   9        0.17        7.01     12.11 o 
   3   6   9       18.51        3.81     13.69 o 
   4   6   9       73.92       71.26     14.40 o 
   5   6   9       40.70       53.92     16.81 o 
   6   6   9        0.01        6.18     12.63 o 
   7   6   9       17.96       20.04     15.67 o 
  -8   7   9       23.91       32.75     15.69 o 
  -7   7   9       13.62       16.28     11.87 o 
  -6   7   9       63.06       71.39     15.04 o 
  -5   7   9       18.57       30.36     12.99 o 
  -4   7   9        1.44       14.90     12.61 o 
  -3   7   9      196.48      177.34     11.81 o 
  -2   7   9       92.57       87.18     13.43 o 
  -1   7   9      179.56      161.80     14.25 o 
   0   7   9     1912.41     1854.03     29.90 o 
   1   7   9       58.61       76.48     14.92 o 
   2   7   9       57.04       51.71     13.44 o 
   3   7   9      726.83      798.37     20.57 o 
   4   7   9     1184.09     1312.16     47.08 o 
   5   7   9        0.88        8.74     13.54 o 
   6   7   9        4.88       18.13     14.59 o 
   7   7   9      206.34      203.40     18.37 o 
  -8   8   9        0.06       11.19     60.60 o 
  -7   8   9       42.21       52.76     15.14 o 
  -6   8   9      185.27      204.96     18.36 o 
  -5   8   9      447.78      487.06     17.94 o 
  -4   8   9      343.25      320.22     15.40 o 
  -3   8   9      138.29      145.96     13.35 o 
  -2   8   9      244.78      289.53     16.53 o 
  -1   8   9      112.11      121.51     14.02 o 
   0   8   9     2001.75     2060.12    127.58 o 
   1   8   9     1148.03     1023.17     42.94 o 
   2   8   9       39.89       26.87     12.01 o 
   3   8   9      335.17      355.31     22.16 o 
   4   8   9        0.52       11.97     14.01 o 
   5   8   9       47.13       48.51     14.68 o 
   6   8   9        0.00       11.30     14.83 o 
   7   8   9       12.23       10.62     18.20 o 
  -7   9   9      102.79      114.93     18.48 o 
  -6   9   9        3.18       15.73     13.67 o 
  -5   9   9      356.94      380.64     17.63 o 
  -4   9   9      490.05      534.13     17.40 o 
  -3   9   9      250.83      244.90     12.74 o 
  -2   9   9     1240.39     1353.98     40.67 o 
  -1   9   9     3426.12     3750.16    137.11 o 
   0   9   9      275.30      243.88     19.24 o 
   1   9   9       17.62       22.96     15.44 o 
   2   9   9       52.30       61.84     14.98 o 
   3   9   9      489.84      492.58     18.33 o 
   4   9   9      334.43      344.64     21.22 o 
   5   9   9      166.95      158.81     16.00 o 
   6   9   9      146.84      159.36     19.14 o 
   7   9   9        1.02        3.30     16.58 o 
  -7  10   9       27.30       24.35     18.07 o 
  -6  10   9       82.56       85.31     16.14 o 
  -5  10   9        3.12        9.23     12.50 o 
  -4  10   9       78.95       71.91     11.66 o 
  -3  10   9      105.56       98.71     13.53 o 
  -2  10   9        0.07        8.39     13.98 o 
  -1  10   9      533.55      602.07     19.58 o 
   0  10   9     1172.50     1305.23     72.93 o 
   1  10   9       83.97       94.44     16.29 o 
   2  10   9     1713.04     1784.94     46.20 o 
   3  10   9      360.43      376.37     18.20 o 
   4  10   9      167.42      188.26     16.48 o 
   5  10   9      101.88       85.78     16.67 o 
   6  10   9       47.12       46.86     17.83 o 
   7  10   9       49.32       57.36     15.68 o 
  -7  11   9       92.46       77.48     15.87 o 
  -6  11   9      242.92      218.57     18.38 o 
  -5  11   9       39.39       43.43     16.95 o 
  -4  11   9       87.76       97.89     13.05 o 
  -3  11   9        6.14       10.96     11.00 o 
  -2  11   9        1.15        9.27     15.08 o 
  -1  11   9       15.67       30.67     14.84 o 
   0  11   9        0.54        6.40     12.52 o 
   1  11   9      278.93      277.19     15.30 o 
   2  11   9      131.21      123.02     14.54 o 
   3  11   9      266.42      295.52     17.59 o 
   4  11   9       17.44       18.22     15.27 o 
   5  11   9      109.81      111.73     16.92 o 
   6  11   9       75.65       87.04     16.19 o 
   7  11   9       29.31       30.50     17.30 o 
  -7  12   9        4.35       18.52     20.77 o 
  -6  12   9       15.30       24.29     14.79 o 
  -5  12   9        3.65        6.86     16.61 o 
  -4  12   9       13.89       21.55     15.75 o 
  -3  12   9      192.97      197.50     15.23 o 
  -2  12   9       56.93       52.18     16.01 o 
  -1  12   9       98.67       85.37     15.18 o 
   0  12   9      103.01      110.67     14.98 o 
   1  12   9      316.06      312.28     16.09 o 
   2  12   9      304.81      308.21     21.97 o 
   3  12   9       18.09       19.68     13.89 o 
   4  12   9      107.35      113.90     18.34 o 
   5  12   9       13.41       10.62     16.27 o 
   6  12   9        1.56        3.20     18.36 o 
  -7  13   9       65.14       53.64     16.54 o 
  -6  13   9       40.29       34.62     16.23 o 
  -5  13   9       23.28       36.81     16.46 o 
  -4  13   9       12.70       30.76     15.32 o 
  -3  13   9       40.42       40.47     15.08 o 
  -2  13   9      113.87       91.30     17.37 o 
  -1  13   9       96.39       96.44     15.94 o 
   0  13   9       96.30       96.82     13.88 o 
   1  13   9       98.27      114.10     14.73 o 
   2  13   9       55.13       54.45     17.15 o 
   3  13   9        1.79        4.57     16.43 o 
   4  13   9       66.72       71.49     16.30 o 
   5  13   9        3.55       11.79     15.75 o 
   6  13   9        1.84       13.21     14.87 o 
  -6  14   9       75.23       63.48     21.37 o 
  -5  14   9        0.29        8.55     14.26 o 
  -4  14   9        0.65       14.03     16.86 o 
  -3  14   9       83.05       79.88     12.85 o 
  -2  14   9       19.46       23.43     17.75 o 
  -1  14   9       29.34       35.62     16.80 o 
   0  14   9        1.53        8.47     13.48 o 
   1  14   9        0.04        4.10     14.88 o 
   2  14   9        0.77        8.96     13.40 o 
   3  14   9        9.39       13.59     15.10 o 
   4  14   9       25.36       22.89     18.02 o 
   5  14   9        1.68        6.03     16.65 o 
   6  14   9        0.02        1.01     17.87 o 
  -6  15   9       22.50       48.86     19.50 o 
  -5  15   9       16.37       19.53     15.59 o 
  -4  15   9        0.00        6.37     14.65 o 
  -3  15   9       32.92       42.19     14.62 o 
  -2  15   9       22.40       33.19     17.07 o 
  -1  15   9       10.58       14.55     15.06 o 
   0  15   9       18.67       34.51     15.05 o 
   1  15   9        5.65        4.33     16.24 o 
   2  15   9        2.62        0.48     13.44 o 
   3  15   9        3.99       13.73     14.36 o 
   4  15   9        1.37       15.09     14.27 o 
   5  15   9       28.94       39.24     16.14 o 
   6  15   9        0.13       -1.18     16.46 o 
  -6  16   9       36.16       26.88     23.12 o 
  -5  16   9        0.34       11.17     15.35 o 
  -4  16   9      192.84      181.41     16.09 o 
  -3  16   9      199.83      176.04     16.40 o 
  -2  16   9      100.64       74.33     16.09 o 
  -1  16   9       57.78       61.89     17.34 o 
   0  16   9      212.71      202.94     18.80 o 
   1  16   9      195.94      191.37     15.38 o 
   2  16   9        1.03       10.54     14.23 o 
   3  16   9       81.33       91.62     18.42 o 
   4  16   9        2.86        8.83     16.90 o 
   5  16   9        0.00       -0.37     15.35 o 
  -5  17   9       48.62       47.83     17.65 o 
  -4  17   9      109.52       96.27     18.31 o 
  -3  17   9       53.50       37.56     13.10 o 
  -2  17   9       15.48       18.24     14.16 o 
  -1  17   9       43.08       31.19     19.62 o 
   0  17   9       26.86       34.93     15.57 o 
   1  17   9       41.59       28.97     16.22 o 
   2  17   9      104.39       95.43     15.56 o 
   3  17   9       13.99       18.86     17.14 o 
   4  17   9        2.34       17.28     22.05 o 
   5  17   9        0.01       -2.62     17.12 o 
  -5  18   9       94.19       74.66     16.78 o 
  -4  18   9      103.93      119.80     16.95 o 
  -3  18   9       92.90       81.37     15.98 o 
  -2  18   9       23.59       32.53     16.50 o 
  -1  18   9       14.79       17.78     20.31 o 
   0  18   9      603.02      568.10     28.29 o 
   1  18   9      150.13      131.17     19.36 o 
   2  18   9        0.44       11.61     14.89 o 
   3  18   9        0.14       12.30     17.50 o 
   4  18   9       99.96      116.72     23.31 o 
   5  18   9       38.24       34.29     18.94 o 
  -5  19   9        0.29       32.91     22.95 o 
  -4  19   9       17.16       14.19     18.08 o 
  -3  19   9        0.60        3.61     15.26 o 
  -2  19   9        0.04       10.80     15.68 o 
  -1  19   9       79.29       68.51     19.77 o 
   0  19   9       18.32       18.93     17.68 o 
   1  19   9      102.74      105.31     17.72 o 
   2  19   9      112.53       79.49     15.44 o 
   3  19   9        2.20        8.00     15.61 o 
   4  19   9        0.00       13.54     17.94 o 
  -4  20   9       22.65       18.01     20.15 o 
  -3  20   9       35.24       33.53     17.68 o 
  -2  20   9        5.30       15.45     15.74 o 
  -1  20   9       51.69       71.04     19.32 o 
   0  20   9        8.26       11.89     18.02 o 
   1  20   9        0.48       10.72     16.93 o 
   2  20   9        5.33       24.02     16.14 o 
   3  20   9        4.33        1.84     18.09 o 
   4  20   9        1.56       16.68     18.55 o 
  -4  21   9       11.63        8.17     19.79 o 
  -3  21   9        7.53       12.83     17.35 o 
  -2  21   9       21.20       23.20     17.98 o 
  -1  21   9       32.56       28.59     22.89 o 
   0  21   9       53.39       69.68     16.56 o 
   1  21   9       28.60       30.68     16.61 o 
   2  21   9        0.00       18.02     18.90 o 
   3  21   9       25.83       38.99     17.63 o 
  -3  22   9        9.49       13.33     19.45 o 
  -2  22   9       71.67       66.56     17.78 o 
  -1  22   9       14.68       19.13     19.98 o 
   0  22   9        8.64       33.99     18.38 o 
   1  22   9        8.88       12.70     17.07 o 
   2  22   9        8.29       17.55     19.70 o 
  -2  23   9       46.24       56.80     20.11 o 
  -1  23   9       21.28       24.51     23.79 o 
   0  23   9        0.05       -4.88     17.19 o 
   1  23   9       60.26       93.05     18.94 o 
  -8   0  10        1.21       -9.45     18.86 o 
  -7   0  10       62.19       52.85     20.03 o 
  -6   0  10      280.35      287.03     22.80 o 
  -5   0  10      248.23      265.98     15.89 o 
  -4   0  10      498.29      477.52     23.61 o 
  -3   0  10     1210.86     1199.56     29.32 o 
  -2   0  10    15365.51    19205.13   1242.77 o 
  -1   0  10      974.87      998.16     45.19 o 
   0   0  10        8.32       13.85     23.05 o 
   1   0  10     1454.82     1509.90     58.36 o 
   2   0  10    13257.03    13785.92   1605.55 o 
   3   0  10        8.48       11.95     16.09 o 
   4   0  10     1277.20     1175.75    167.98 o 
   5   0  10      325.25      290.45     57.53 o 
   6   0  10     1042.82     1147.88     67.86 o 
   7   0  10       16.29       12.41     21.72 o 
  -8   1  10       35.83       31.35     14.13 o 
  -7   1  10       16.33       26.05     14.06 o 
  -6   1  10      558.16      588.75     16.94 o 
  -5   1  10      628.02      683.51     29.46 o 
  -4   1  10      124.56      131.82     11.60 o 
  -3   1  10      470.34      533.37     25.41 o 
  -2   1  10      472.78      587.57     16.39 o 
  -1   1  10      401.97      398.06     26.41 o 
   0   1  10      717.60      700.42     59.81 o 
   1   1  10     1276.72     1512.57    111.48 o 
   2   1  10      121.82      133.73     13.60 o 
   3   1  10        7.77        4.34     12.94 o 
   4   1  10      406.26      390.31     18.10 o 
   5   1  10       41.05       48.75     13.46 o 
   6   1  10      275.20      325.37     22.55 o 
   7   1  10       11.74       12.32     16.74 o 
  -8   2  10       13.49       12.91     14.11 o 
  -7   2  10       27.24       17.28     14.36 o 
  -6   2  10        3.28        0.02     12.33 o 
  -5   2  10        0.00        3.85     10.70 o 
  -4   2  10       89.26       99.24     10.63 o 
  -3   2  10      504.69      451.10     21.34 o 
  -2   2  10      202.86      216.36     12.99 o 
  -1   2  10      198.73      207.75     14.81 o 
   0   2  10      621.36      663.14     29.91 o 
   1   2  10       52.72       35.81     12.58 o 
   2   2  10      322.75      331.15     15.45 o 
   3   2  10       28.39       24.85     12.45 o 
   4   2  10        0.93        7.98     15.71 o 
   5   2  10       11.08       -3.74     15.41 o 
   6   2  10      239.59      261.84     23.37 o 
   7   2  10        1.05       14.47     15.35 o 
  -8   3  10       21.08       27.36     14.40 o 
  -7   3  10       22.86       22.55     11.89 o 
  -6   3  10       13.66       19.03     12.69 o 
  -5   3  10       22.73       26.20     10.69 o 
  -4   3  10      315.35      334.82     12.60 o 
  -3   3  10        0.20        4.40     11.82 o 
  -2   3  10      123.80      120.75     12.31 o 
  -1   3  10        9.62        1.23     14.29 o 
   0   3  10     1511.77     1603.78    117.11 o 
   1   3  10       59.36       63.98     12.59 o 
   2   3  10       30.66       25.50     13.09 o 
   3   3  10       23.36       25.77     16.09 o 
   4   3  10       36.10       41.64     14.62 o 
   5   3  10       59.79       68.32     16.91 o 
   6   3  10        5.95       13.72     13.42 o 
   7   3  10       34.18       36.24     17.10 o 
  -8   4  10        3.94       -2.86     15.91 o 
  -7   4  10       11.16        4.51     11.95 o 
  -6   4  10       17.73       20.83     11.97 o 
  -5   4  10       34.28       45.97     11.49 o 
  -4   4  10        0.62        4.32     11.91 o 
  -3   4  10       76.71       92.32     12.95 o 
  -2   4  10       69.18       60.95     10.65 o 
  -1   4  10       36.95       29.77     12.05 o 
   0   4  10       52.07       72.66     12.23 o 
   1   4  10       49.02       60.25     13.50 o 
   2   4  10      136.24      147.47     14.89 o 
   3   4  10       19.53       28.06     12.86 o 
   4   4  10       99.91       96.41     15.64 o 
   5   4  10       13.44       13.26     13.83 o 
   6   4  10       20.68       30.20     16.32 o 
   7   4  10       29.96       41.97     14.49 o 
  -8   5  10       11.02       21.61     13.44 o 
  -7   5  10        0.27        5.91     13.50 o 
  -6   5  10       17.29       12.24     13.00 o 
  -5   5  10       40.75       45.55     12.42 o 
  -4   5  10        3.93       10.63     11.54 o 
  -3   5  10        5.73       15.85     12.38 o 
  -2   5  10      225.14      235.18     15.16 o 
  -1   5  10        4.32       17.22     13.55 o 
   0   5  10       14.33       12.43     12.85 o 
   1   5  10       42.10       40.27     12.24 o 
   2   5  10       22.55       14.60     16.57 o 
   3   5  10        6.39       20.78     13.69 o 
   4   5  10       47.49       58.39     13.79 o 
   5   5  10       14.07       33.17     13.54 o 
   6   5  10        0.00        4.47     15.26 o 
   7   5  10       23.75       31.83     16.98 o 
  -8   6  10       24.01       24.78     15.06 o 
  -7   6  10       49.67       58.48     15.23 o 
  -6   6  10       43.62       33.57     11.93 o 
  -5   6  10      150.36      155.23     13.60 o 
  -4   6  10       65.00       74.83     11.08 o 
  -3   6  10      115.24      118.22     13.28 o 
  -2   6  10       81.09       80.15     15.10 o 
  -1   6  10      114.10       87.08     13.57 o 
   0   6  10       20.63       18.96     11.22 o 
   1   6  10      291.63      269.83     18.45 o 
   2   6  10      159.33      166.36     17.17 o 
   3   6  10        9.33       19.63     11.57 o 
   4   6  10        1.35       -6.20     14.03 o 
   5   6  10        2.97       14.82     16.56 o 
   6   6  10       55.85       65.84     15.54 o 
   7   6  10        3.00        1.15     15.57 o 
  -7   7  10       23.59       35.64     15.81 o 
  -6   7  10      202.26      209.43     16.07 o 
  -5   7  10      291.02      300.40     14.50 o 
  -4   7  10      150.00      145.97     13.30 o 
  -3   7  10       15.71       18.56     11.58 o 
  -2   7  10      889.10      888.35     24.59 o 
  -1   7  10       46.11       35.12     11.83 o 
   0   7  10      231.17      241.20     18.32 o 
   1   7  10      535.98      555.89     23.18 o 
   2   7  10      471.62      479.88     30.07 o 
   3   7  10       27.64       30.49     17.25 o 
   4   7  10       38.48       48.28     14.44 o 
   5   7  10      766.39      797.38     39.96 o 
   6   7  10        1.80       12.04     17.09 o 
   7   7  10        1.35       15.06     17.72 o 
  -7   8  10      191.74      193.24     20.34 o 
  -6   8  10        5.29       17.39     12.79 o 
  -5   8  10       35.49       45.85     11.40 o 
  -4   8  10        0.15       13.28     12.09 o 
  -3   8  10     1773.28     1944.45     33.54 o 
  -2   8  10      142.78      151.28     14.02 o 
  -1   8  10      105.81      103.99     13.11 o 
   0   8  10      240.71      224.33     17.49 o 
   1   8  10     1156.82     1205.66     56.94 o 
   2   8  10       54.91       48.32     11.81 o 
   3   8  10      113.57      130.76     15.65 o 
   4   8  10       49.63       49.17     14.95 o 
   5   8  10        9.25        6.91     13.41 o 
   6   8  10        2.45        4.71     14.98 o 
   7   8  10       40.96       70.07     18.99 o 
  -7   9  10        0.11        0.81     14.13 o 
  -6   9  10        4.94       17.98     13.62 o 
  -5   9  10      988.08     1039.65     44.17 o 
  -4   9  10      180.49      166.98     12.59 o 
  -3   9  10      283.48      269.88     13.38 o 
  -2   9  10       79.95       65.86     15.51 o 
  -1   9  10     1101.96     1096.99     63.43 o 
   0   9  10        2.19        0.75     14.40 o 
   1   9  10     1955.81     1906.73     52.28 o 
   2   9  10      686.87      658.52     21.89 o 
   3   9  10      350.51      389.12     18.54 o 
   4   9  10        3.45       12.92     14.82 o 
   5   9  10      506.55      558.49     20.55 o 
   6   9  10       21.27       11.31     17.69 o 
   7   9  10       77.05       76.19     17.94 o 
  -7  10  10       34.15       16.83     17.89 o 
  -6  10  10       44.69       46.27     13.86 o 
  -5  10  10       77.96       92.27     13.30 o 
  -4  10  10      379.47      394.57     16.60 o 
  -3  10  10      277.94      294.40     13.15 o 
  -2  10  10      753.43      812.95     32.23 o 
  -1  10  10     2045.01     2021.35    107.23 o 
   0  10  10      791.95      772.74     47.96 o 
   1  10  10      202.76      170.11     16.97 o 
   2  10  10      379.68      391.42     20.87 o 
   3  10  10     2397.95     2666.44    133.85 o 
   4  10  10       22.66       48.97     15.77 o 
   5  10  10        0.40        2.44     15.64 o 
   6  10  10       13.67       20.86     15.47 o 
   7  10  10      417.37      432.18     24.04 o 
  -7  11  10      135.23      128.37     19.83 o 
  -6  11  10      141.08      137.36     15.66 o 
  -5  11  10      366.31      405.78     18.37 o 
  -4  11  10       53.79       50.69     11.84 o 
  -3  11  10      176.41      187.90     14.73 o 
  -2  11  10      285.57      279.07     15.83 o 
  -1  11  10      538.74      528.92     28.86 o 
   0  11  10       14.48       24.72     15.10 o 
   1  11  10       17.31       27.18     13.58 o 
   2  11  10      382.19      416.36     20.17 o 
   3  11  10        2.35       16.23     13.86 o 
   4  11  10      363.77      369.33     30.82 o 
   5  11  10       11.64       23.76     15.81 o 
   6  11  10        0.94       16.72     18.34 o 
  -7  12  10       29.04       19.43     21.06 o 
  -6  12  10       67.50       73.80     14.74 o 
  -5  12  10       30.53       38.35     14.52 o 
  -4  12  10      312.23      321.52     15.11 o 
  -3  12  10       31.53       28.80     12.91 o 
  -2  12  10      654.23      652.59     40.30 o 
  -1  12  10        3.70        2.41     12.74 o 
   0  12  10      158.96      172.03     17.06 o 
   1  12  10       12.99       15.10     12.47 o 
   2  12  10       90.02       88.44     14.48 o 
   3  12  10       19.97       30.08     15.38 o 
   4  12  10        2.55       17.67     17.12 o 
   5  12  10       29.60       32.56     17.74 o 
   6  12  10       41.14       38.37     15.49 o 
  -6  13  10       22.53       13.77     18.36 o 
  -5  13  10       12.81       20.97     15.14 o 
  -4  13  10      243.13      244.77     16.52 o 
  -3  13  10        0.11       10.92     12.58 o 
  -2  13  10      130.24      146.27     17.88 o 
  -1  13  10        0.09       12.74     15.10 o 
   0  13  10       62.92       65.98     13.42 o 
   1  13  10       60.93       54.33     15.13 o 
   2  13  10      122.01      129.87     15.12 o 
   3  13  10      148.66      136.79     15.51 o 
   4  13  10        1.59        3.03     15.03 o 
   5  13  10       10.36       16.26     14.36 o 
   6  13  10        3.13        0.86     20.46 o 
  -6  14  10        5.44       10.92     22.28 o 
  -5  14  10       15.86       25.42     15.19 o 
  -4  14  10        1.02       15.04     16.44 o 
  -3  14  10        0.45        5.85     14.47 o 
  -2  14  10      204.62      190.87     17.56 o 
  -1  14  10       30.35       31.43     15.36 o 
   0  14  10       74.90       74.69     14.29 o 
   1  14  10       19.83       28.17     12.22 o 
   2  14  10       46.81       41.15     13.98 o 
   3  14  10       10.95       18.30     17.11 o 
   4  14  10       13.68       13.03     17.49 o 
   5  14  10       30.42       29.16     17.88 o 
   6  14  10       26.56       21.86     15.52 o 
  -6  15  10        1.47       -6.81     17.87 o 
  -5  15  10       30.36       39.00     15.39 o 
  -4  15  10        0.47       11.65     16.53 o 
  -3  15  10        3.35        7.48     15.70 o 
  -2  15  10       25.47       12.40     16.88 o 
  -1  15  10       73.12       66.70     17.17 o 
   0  15  10        0.28       11.79     13.19 o 
   1  15  10       18.10       41.93     16.01 o 
   2  15  10       19.96       14.87     15.82 o 
   3  15  10       52.36       43.53     14.10 o 
   4  15  10       14.25        4.58     15.91 o 
   5  15  10        3.26        8.48     15.47 o 
  -6  16  10       29.14       42.08     20.76 o 
  -5  16  10        6.85        3.27     14.68 o 
  -4  16  10      206.92      183.49     16.42 o 
  -3  16  10      142.81      122.44     17.03 o 
  -2  16  10       54.91       30.35     16.97 o 
  -1  16  10      119.01       91.29     17.55 o 
   0  16  10       14.93       11.14     17.26 o 
   1  16  10       52.37       55.98     16.13 o 
   2  16  10      215.98      215.53     18.49 o 
   3  16  10        6.72        7.10     17.17 o 
   4  16  10      123.14      113.98     20.31 o 
   5  16  10        4.58       10.56     18.66 o 
  -5  17  10       98.25       79.19     16.12 o 
  -4  17  10      385.69      388.32     19.48 o 
  -3  17  10      107.56      100.37     14.40 o 
  -2  17  10       20.39       17.43     12.23 o 
  -1  17  10        4.84        6.22     15.83 o 
   0  17  10     1684.85     1527.63     79.24 o 
   1  17  10       16.19       12.65     14.62 o 
   2  17  10      195.68      168.23     18.02 o 
   3  17  10      126.00      104.08     16.19 o 
   4  17  10     1017.40      950.48     66.27 o 
   5  17  10       19.45       17.61     17.30 o 
  -5  18  10       33.88       32.09     17.87 o 
  -4  18  10      206.07      192.15     17.67 o 
  -3  18  10       46.70       42.24     15.39 o 
  -2  18  10       34.52       21.20     14.05 o 
  -1  18  10      250.24      199.99     19.88 o 
   0  18  10       59.84       51.10     17.46 o 
   1  18  10       12.09       14.99     15.96 o 
   2  18  10       85.39       76.29     16.56 o 
   3  18  10        4.55       18.48     17.25 o 
   4  18  10        3.68        7.79     22.02 o 
  -4  19  10       35.32       43.25     17.28 o 
  -3  19  10       12.91       22.20     17.73 o 
  -2  19  10       17.38       28.58     17.20 o 
  -1  19  10       15.84       20.33     18.26 o 
   0  19  10       51.87       75.99     18.54 o 
   1  19  10        6.15       13.75     16.10 o 
   2  19  10        0.02       -0.44     13.62 o 
   3  19  10        2.37       11.60     15.61 o 
   4  19  10       12.18        9.77     21.85 o 
  -4  20  10        0.11       14.52     16.77 o 
  -3  20  10        0.84        5.01     13.93 o 
  -2  20  10       30.05       28.51     16.12 o 
  -1  20  10       30.34       38.86     17.04 o 
   0  20  10       13.33       19.89     17.80 o 
   1  20  10        8.74       11.29     15.91 o 
   2  20  10      113.73      100.88     17.86 o 
   3  20  10        0.09       11.65     16.92 o 
  -3  21  10        1.13        3.32     18.74 o 
  -2  21  10        6.09        4.17     16.56 o 
  -1  21  10        6.28       12.08     16.39 o 
   0  21  10        6.23       16.01     18.59 o 
   1  21  10        0.13       18.77     16.77 o 
   2  21  10        0.41        4.57     19.41 o 
   3  21  10       11.00        4.84     20.11 o 
  -2  22  10       38.43       39.74     17.12 o 
  -1  22  10        3.18       10.96     20.25 o 
   0  22  10        0.26       19.96     17.12 o 
   1  22  10       20.61       21.97     16.96 o 
   2  22  10       14.35       19.59     17.90 o 
  -1  23  10        1.18       12.61     29.33 o 
   0  23  10        0.30      -12.19     19.41 o 
  -8   1  11       62.80       63.00     16.09 o 
  -7   1  11       71.73       66.14     12.36 o 
  -6   1  11       86.54       81.82     12.59 o 
  -5   1  11      476.96      514.60     13.58 o 
  -4   1  11      556.26      599.76     15.05 o 
  -3   1  11      151.42      183.83     11.75 o 
  -2   1  11      988.63     1040.11     50.59 o 
  -1   1  11      228.69      251.57     18.20 o 
   0   1  11     3763.09     4185.35     72.96 o 
   1   1  11     2392.81     2542.74     35.12 o 
   2   1  11       69.46       64.60     15.83 o 
   3   1  11      189.30      232.01     17.87 o 
   4   1  11      242.26      254.07     17.94 o 
   5   1  11       98.01       96.28     14.72 o 
   6   1  11       36.56       56.12     17.03 o 
   7   1  11        6.92        9.79     16.06 o 
  -8   2  11        7.57       12.83     14.61 o 
  -7   2  11       25.80       30.67     12.67 o 
  -6   2  11      111.60      118.61     11.25 o 
  -5   2  11       35.75       41.17     10.11 o 
  -4   2  11       32.64       28.95     10.74 o 
  -3   2  11      338.41      323.12     13.99 o 
  -2   2  11       86.27       71.07     10.63 o 
  -1   2  11      142.34      114.49     16.81 o 
   0   2  11      749.91      803.36     21.16 o 
   1   2  11      172.62      214.20     15.75 o 
   2   2  11       52.04       64.54     15.74 o 
   3   2  11        1.13        7.67     11.32 o 
   4   2  11       75.91       74.39     14.29 o 
   5   2  11       86.10       87.40     15.15 o 
   6   2  11        4.89       18.35     16.13 o 
   7   2  11        5.04       15.84     17.65 o 
  -8   3  11       39.35       37.09     15.83 o 
  -7   3  11       10.58       16.61     13.91 o 
  -6   3  11      111.10      112.46     13.35 o 
  -5   3  11       18.48       28.18      9.97 o 
  -4   3  11        5.38        3.43     10.51 o 
  -3   3  11      280.28      288.50     13.72 o 
  -2   3  11       48.97       43.35     11.30 o 
  -1   3  11      219.58      215.53     16.52 o 
   0   3  11        1.86        5.72     17.61 o 
   1   3  11      335.25      356.30     27.59 o 
   2   3  11        3.78        8.78     15.35 o 
   3   3  11      142.37      115.36     17.01 o 
   4   3  11        5.96       16.68     13.41 o 
   5   3  11        1.60        1.86     18.63 o 
   6   3  11       14.84        7.01     17.87 o 
   7   3  11        0.76        8.31     19.02 o 
  -8   4  11       23.55       23.06     13.21 o 
  -7   4  11       89.56       71.87     15.54 o 
  -6   4  11       56.85       67.54     12.97 o 
  -5   4  11       35.54       38.38     10.77 o 
  -4   4  11       11.36       18.79      9.93 o 
  -3   4  11        7.72        2.85     13.06 o 
  -2   4  11       33.78       34.81     13.10 o 
  -1   4  11       33.70       39.16     13.51 o 
   0   4  11        0.52        4.79     13.75 o 
   1   4  11       97.02       93.67     13.37 o 
   2   4  11      420.33      415.20     17.24 o 
   3   4  11      101.72      114.49     13.16 o 
   4   4  11       74.28       83.11     17.63 o 
   5   4  11        5.28       12.51     15.16 o 
   6   4  11       14.75       12.87     16.04 o 
   7   4  11       18.45       25.86     15.71 o 
  -8   5  11       16.60       28.40     17.55 o 
  -7   5  11       14.24       20.54     16.28 o 
  -6   5  11       86.60       80.67     13.09 o 
  -5   5  11        0.84        4.64     10.93 o 
  -4   5  11        1.61        3.30     10.96 o 
  -3   5  11       18.84       18.05     10.86 o 
  -2   5  11      343.25      332.88     15.84 o 
  -1   5  11      278.59      290.11     16.40 o 
   0   5  11       13.49       21.23     15.47 o 
   1   5  11       36.37       22.20     13.84 o 
   2   5  11      218.89      234.10     14.45 o 
   3   5  11       26.40       31.55     15.30 o 
   4   5  11      177.45      186.57     15.68 o 
   5   5  11        2.29        0.79     13.27 o 
   6   5  11       40.84       43.38     12.97 o 
   7   5  11       17.11       13.13     15.90 o 
  -7   6  11       17.61       13.89     12.85 o 
  -6   6  11       36.64       50.45     13.14 o 
  -5   6  11        9.77        9.81     11.75 o 
  -4   6  11        0.04        9.48     10.09 o 
  -3   6  11       82.58      105.71     14.04 o 
  -2   6  11      335.91      328.54     16.28 o 
  -1   6  11      106.45       97.73     11.12 o 
   0   6  11      113.05       94.43     14.32 o 
   1   6  11        0.82       12.00     12.79 o 
   2   6  11      947.95      901.65     28.28 o 
   3   6  11        1.43       23.11     15.55 o 
   4   6  11        7.42       12.82     15.84 o 
   5   6  11       70.55       72.00     14.13 o 
   6   6  11      127.28      131.60     16.26 o 
   7   6  11        0.00        5.87     16.51 o 
  -7   7  11      102.81      100.75     18.95 o 
  -6   7  11      379.89      407.19     17.09 o 
  -5   7  11       32.52       38.52     11.70 o 
  -4   7  11       25.36       33.11     11.44 o 
  -3   7  11      164.61      145.99     12.35 o 
  -2   7  11        2.10        8.14     14.03 o 
  -1   7  11      165.31      167.27     13.01 o 
   0   7  11        0.00        1.64     13.91 o 
   1   7  11        0.30       16.35     16.62 o 
   2   7  11      175.65      158.14     15.23 o 
   3   7  11        7.20        7.48     15.47 o 
   4   7  11        0.03        7.12     13.52 o 
   5   7  11      242.45      243.65     18.16 o 
   6   7  11        9.54       12.71     13.04 o 
   7   7  11       14.31       16.59     14.43 o 
  -7   8  11       14.83       27.21     18.03 o 
  -6   8  11      414.93      409.51     16.06 o 
  -5   8  11        0.06        4.40     12.05 o 
  -4   8  11       85.45      107.40     12.01 o 
  -3   8  11       70.85       64.87     12.69 o 
  -2   8  11     1741.25     1769.38     43.78 o 
  -1   8  11      852.98      825.99     19.77 o 
   0   8  11      352.43      386.75     19.04 o 
   1   8  11      465.12      427.42     19.37 o 
   2   8  11        0.00        7.79     11.76 o 
   3   8  11      408.45      433.24     25.77 o 
   4   8  11       66.58       77.58     16.93 o 
   5   8  11       66.43       61.52     17.46 o 
   6   8  11      138.42      136.26     15.37 o 
   7   8  11        0.58       -0.76     15.08 o 
  -7   9  11       63.73       60.03     16.33 o 
  -6   9  11      218.05      235.73     15.01 o 
  -5   9  11        5.41       13.19     11.89 o 
  -4   9  11     1047.58     1099.26     44.81 o 
  -3   9  11      515.99      517.98     15.23 o 
  -2   9  11      399.98      411.07     17.09 o 
  -1   9  11       64.90       61.24     14.40 o 
   0   9  11      373.32      393.13     17.40 o 
   1   9  11      631.27      619.33     23.95 o 
   2   9  11     1374.86     1347.35     46.95 o 
   3   9  11      716.34      762.01     51.17 o 
   4   9  11      168.13      153.95     16.61 o 
   5   9  11        0.33        0.67     16.53 o 
   6   9  11      103.60      101.82     15.24 o 
   7   9  11       74.16       70.72     20.18 o 
  -7  10  11        0.14       13.80     16.78 o 
  -6  10  11       46.69       49.11     13.80 o 
  -5  10  11      309.56      282.26     15.24 o 
  -4  10  11     1020.85     1022.53     35.39 o 
  -3  10  11      239.06      241.45     14.22 o 
  -2  10  11     1175.23     1251.44     45.69 o 
  -1  10  11      128.74      121.25     14.55 o 
   0  10  11       30.76       40.76     12.20 o 
   1  10  11      161.21      186.34     18.41 o 
   2  10  11      250.47      275.58     17.84 o 
   3  10  11        2.27       22.23     15.24 o 
   4  10  11        2.31        4.83     15.60 o 
   5  10  11       93.66       83.48     16.15 o 
   6  10  11        8.31       15.36     16.55 o 
  -7  11  11        1.23        8.38     16.24 o 
  -6  11  11       68.30       54.61     16.23 o 
  -5  11  11       35.31       42.69     12.28 o 
  -4  11  11      250.46      268.50     13.54 o 
  -3  11  11       10.32       14.70     12.67 o 
  -2  11  11      240.63      248.78     15.73 o 
  -1  11  11       64.02       62.93     13.50 o 
   0  11  11      334.31      341.49     16.67 o 
   1  11  11      418.84      405.49     18.25 o 
   2  11  11       14.21       20.64     17.14 o 
   3  11  11      492.95      496.15     25.75 o 
   4  11  11      497.27      513.50     38.59 o 
   5  11  11        9.69       10.05     13.95 o 
   6  11  11       10.58       -0.61     16.38 o 
  -7  12  11       10.20       32.82     40.16 o 
  -6  12  11        0.15        3.46     14.43 o 
  -5  12  11        6.23       13.01     13.06 o 
  -4  12  11      145.23      155.60     13.67 o 
  -3  12  11      441.33      463.59     17.50 o 
  -2  12  11        3.24        7.81     12.83 o 
  -1  12  11      101.65      132.46     14.11 o 
   0  12  11      684.88      646.10     38.03 o 
   1  12  11      154.90      162.41     15.12 o 
   2  12  11       16.32       24.35     16.68 o 
   3  12  11       48.33       58.03     14.44 o 
   4  12  11       13.62       17.36     17.28 o 
   5  12  11        0.18        0.35     14.11 o 
   6  12  11      114.66      116.17     20.70 o 
  -6  13  11       28.54       23.09     14.78 o 
  -5  13  11       13.97       28.65     17.53 o 
  -4  13  11      209.67      229.24     15.69 o 
  -3  13  11       80.66       68.86     13.53 o 
  -2  13  11       79.99       78.41     15.96 o 
  -1  13  11        2.01        2.79     15.18 o 
   0  13  11      127.43      132.91     14.61 o 
   1  13  11       17.77       31.42     13.63 o 
   2  13  11       53.45       55.12     14.82 o 
   3  13  11        0.26       13.83     14.60 o 
   4  13  11        6.59       14.61     13.61 o 
   5  13  11        5.40       20.61     17.75 o 
   6  13  11       13.27        1.29     15.87 o 
  -6  14  11       26.31       33.01     17.08 o 
  -5  14  11       40.89       37.17     17.47 o 
  -4  14  11       34.56       35.05     15.76 o 
  -3  14  11        2.08        2.04     13.78 o 
  -2  14  11       44.90       51.42     15.64 o 
  -1  14  11       42.93       47.93     14.01 o 
   0  14  11       84.41       89.83     15.62 o 
   1  14  11        3.71       14.45     15.00 o 
   2  14  11       97.64      112.91     14.82 o 
   3  14  11        0.27       11.41     16.48 o 
   4  14  11        2.20       17.20     15.51 o 
   5  14  11       10.38       15.46     15.28 o 
   6  14  11        0.21        4.32     30.02 o 
  -6  15  11        0.21       13.68     15.05 o 
  -5  15  11       67.02       58.50     16.32 o 
  -4  15  11       16.50       21.37     16.40 o 
  -3  15  11        6.34       -0.16     15.22 o 
  -2  15  11        2.59       10.18     15.43 o 
  -1  15  11       76.75       49.43     17.11 o 
   0  15  11        2.91       -6.95     14.37 o 
   1  15  11        4.16        9.23     15.22 o 
   2  15  11       98.30      106.59     15.24 o 
   3  15  11      135.64      131.23     15.35 o 
   4  15  11       47.76       52.72     15.06 o 
   5  15  11       34.36       34.34     18.26 o 
  -5  16  11       65.74       46.82     16.95 o 
  -4  16  11      186.20      195.03     18.87 o 
  -3  16  11       61.91       63.41     14.52 o 
  -2  16  11      148.01      131.97     18.16 o 
  -1  16  11      361.36      330.15     25.76 o 
   0  16  11        2.77       21.75     17.48 o 
   1  16  11      140.47      106.70     16.19 o 
   2  16  11       25.83       32.41     17.44 o 
   3  16  11       70.30       85.56     17.26 o 
   4  16  11        2.81        2.09     18.28 o 
   5  16  11       38.59       45.19     18.85 o 
  -5  17  11        4.08       15.07     17.06 o 
  -4  17  11       29.84       32.56     17.04 o 
  -3  17  11        3.48        7.22     14.32 o 
  -2  17  11       76.84       67.06     17.86 o 
  -1  17  11       38.18       28.77     14.55 o 
   0  17  11       26.08       37.39     16.39 o 
   1  17  11        0.19        6.00     16.39 o 
   2  17  11       71.78       76.71     18.03 o 
   3  17  11       13.03       30.36     17.72 o 
   4  17  11        0.01        2.07     18.63 o 
  -5  18  11       35.00       24.16     19.59 o 
  -4  18  11       29.61       23.67     16.24 o 
  -3  18  11       84.69       68.67     14.36 o 
  -2  18  11      387.13      340.20     17.78 o 
  -1  18  11      108.22       74.15     16.56 o 
   0  18  11       28.04       23.70     18.39 o 
   1  18  11        3.56       14.02     16.46 o 
   2  18  11      215.42      190.95     18.08 o 
   3  18  11      166.52      146.65     18.31 o 
   4  18  11       22.25       19.20     19.76 o 
  -4  19  11       17.18       22.58     22.13 o 
  -3  19  11       57.26       45.80     17.77 o 
  -2  19  11       91.54       76.54     16.50 o 
  -1  19  11       54.31       61.82     18.43 o 
   0  19  11       55.50       49.81     18.67 o 
   1  19  11       12.75       11.21     15.19 o 
   2  19  11      168.16      157.45     16.69 o 
   3  19  11       12.89        9.86     15.43 o 
   4  19  11        9.58       27.76     21.26 o 
  -4  20  11        0.53        3.26     16.84 o 
  -3  20  11        2.24       12.15     17.46 o 
  -2  20  11       18.26       15.59     15.99 o 
  -1  20  11        2.32       -4.24     17.36 o 
   0  20  11       20.22       19.34     18.04 o 
   1  20  11       41.19       46.51     17.32 o 
   2  20  11       34.89       19.54     18.43 o 
   3  20  11       33.89       43.19     17.36 o 
  -3  21  11       27.60       24.15     16.05 o 
  -2  21  11        6.68        4.17     16.50 o 
  -1  21  11        3.13        3.30     19.32 o 
   0  21  11       46.44       47.25     18.06 o 
   1  21  11       42.17       30.20     17.05 o 
   2  21  11       23.65       25.59     19.42 o 
  -2  22  11        8.04       11.12     17.70 o 
  -1  22  11       19.26       33.23     17.78 o 
   0  22  11       28.28       27.97     19.13 o 
   1  22  11        3.55       -2.50     18.44 o 
  -8   0  12        0.04       12.93     18.99 o 
  -7   0  12        4.27        9.47     19.56 o 
  -6   0  12       34.69       28.01     13.56 o 
  -5   0  12      160.20      169.45     17.19 o 
  -4   0  12     2677.29     2820.25    150.38 o 
  -3   0  12      391.61      425.60     19.40 o 
  -2   0  12       85.55       66.92     15.81 o 
  -1   0  12      857.40      994.19     29.25 o 
   0   0  12     6049.13     6487.22    286.42 o 
   1   0  12      269.31      314.56     19.61 o 
   2   0  12      427.24      504.06     22.55 o 
   3   0  12      437.97      474.99     22.11 o 
   4   0  12     1329.76     1427.08     38.54 o 
   5   0  12      179.65      157.11     20.67 o 
   6   0  12       15.86        8.53     26.03 o 
   7   0  12       39.32       43.10     28.04 o 
  -8   1  12       41.32       34.43     12.97 o 
  -7   1  12       18.62       10.68     12.60 o 
  -6   1  12        9.77       10.05     13.60 o 
  -5   1  12      153.88      160.62     11.99 o 
  -4   1  12       68.54       62.83     10.91 o 
  -3   1  12      121.77      126.15     13.04 o 
  -2   1  12       13.91       19.66     11.41 o 
  -1   1  12     2241.48     2619.81     41.11 o 
   0   1  12     1658.28     1830.55    110.33 o 
   1   1  12      368.94      359.87     15.18 o 
   2   1  12      170.55      193.66     13.71 o 
   3   1  12        4.25       23.45     13.78 o 
   4   1  12      727.30      798.61     29.20 o 
   5   1  12        7.25       18.43     15.94 o 
   6   1  12       13.93       17.71     15.79 o 
   7   1  12       18.19       15.22     18.07 o 
  -8   2  12        6.09        5.52     15.43 o 
  -7   2  12        0.12       15.61     13.40 o 
  -6   2  12       32.81       38.53     12.13 o 
  -5   2  12       35.82       31.97     11.02 o 
  -4   2  12       35.89       39.52     11.65 o 
  -3   2  12        0.70        9.96     11.64 o 
  -2   2  12      423.74      414.37     21.31 o 
  -1   2  12       43.07       58.61     13.38 o 
   0   2  12       71.38       77.89     13.16 o 
   1   2  12      225.78      215.11     15.28 o 
   2   2  12       93.15       92.24     14.15 o 
   3   2  12      274.75      298.40     14.93 o 
   4   2  12      553.79      568.74     21.27 o 
   5   2  12        0.05        2.13     12.61 o 
   6   2  12        0.21        0.56     15.01 o 
   7   2  12        1.18       27.33     20.37 o 
  -7   3  12        5.39        3.25     16.54 o 
  -6   3  12       43.15       46.64     12.29 o 
  -5   3  12      117.06      122.77     10.74 o 
  -4   3  12       78.23       72.73     13.59 o 
  -3   3  12       14.41       18.08     12.81 o 
  -2   3  12      107.35      144.62     13.91 o 
  -1   3  12      197.64      189.97     14.08 o 
   0   3  12       60.26       64.50     15.44 o 
   1   3  12       62.51       53.14     11.72 o 
   2   3  12      133.91      157.38     17.29 o 
   3   3  12        0.30        8.19     13.78 o 
   4   3  12        1.75        8.88     16.83 o 
   5   3  12       39.76       34.88     13.63 o 
   6   3  12        0.28       26.33     18.20 o 
   7   3  12       43.11       38.62     15.98 o 
  -7   4  12        2.72       12.39     16.10 o 
  -6   4  12        2.30        9.33     12.77 o 
  -5   4  12       43.21       44.07     11.09 o 
  -4   4  12       80.83       97.06     12.85 o 
  -3   4  12       53.22       64.76     13.53 o 
  -2   4  12        4.50        3.62     12.61 o 
  -1   4  12       37.17       33.38     13.48 o 
   0   4  12       45.11       64.84     14.41 o 
   1   4  12      332.40      324.35     16.42 o 
   2   4  12      189.22      195.27     16.74 o 
   3   4  12       54.67       39.52     13.98 o 
   4   4  12       18.41       29.98     16.73 o 
   5   4  12        8.73       35.48     15.46 o 
   6   4  12       18.74       28.10     17.70 o 
   7   4  12        0.85        5.80     19.25 o 
  -7   5  12       31.60       27.39     14.56 o 
  -6   5  12       11.65       13.82     11.38 o 
  -5   5  12       16.69       19.35      9.65 o 
  -4   5  12       98.07      112.57     11.85 o 
  -3   5  12        2.51       15.35     12.87 o 
  -2   5  12      260.26      230.07     15.72 o 
  -1   5  12      123.37      149.25     13.29 o 
   0   5  12       23.31       20.32     11.39 o 
   1   5  12      348.58      339.40     14.83 o 
   2   5  12        7.50       20.35     12.50 o 
   3   5  12        4.58        5.33     13.49 o 
   4   5  12        8.62       18.33     16.46 o 
   5   5  12       63.94       86.90     17.72 o 
   6   5  12        5.96        6.47     20.38 o 
   7   5  12        6.21        1.36     16.06 o 
  -7   6  12       51.92       69.58     15.14 o 
  -6   6  12       30.21       31.18     12.40 o 
  -5   6  12      213.46      233.26     12.29 o 
  -4   6  12      121.81      131.17     14.07 o 
  -3   6  12      623.86      657.94     18.18 o 
  -2   6  12      389.08      368.95     17.12 o 
  -1   6  12      308.84      303.06     14.50 o 
   0   6  12      210.30      194.05     16.30 o 
   1   6  12       11.67       12.37     14.34 o 
   2   6  12      123.77      125.82     13.94 o 
   3   6  12      213.81      211.72     18.16 o 
   4   6  12      172.86      191.36     18.62 o 
   5   6  12        1.90        8.85     14.62 o 
   6   6  12       32.79       57.15     15.01 o 
   7   6  12        8.66       28.21     18.79 o 
  -7   7  12      262.75      252.24     20.36 o 
  -6   7  12      146.64      148.30     14.86 o 
  -5   7  12       39.34       45.98     11.83 o 
  -4   7  12      637.96      645.97     17.90 o 
  -3   7  12      223.88      230.60     13.54 o 
  -2   7  12      210.42      239.51     14.41 o 
  -1   7  12      996.38     1087.74     64.74 o 
   0   7  12      665.87      575.02     36.49 o 
   1   7  12      341.43      320.77     17.97 o 
   2   7  12      675.93      651.73     19.00 o 
   3   7  12     1011.73      982.01    126.06 o 
   4   7  12       16.82       28.15     17.16 o 
   5   7  12       35.06       49.56     14.83 o 
   6   7  12       19.21       24.88     15.61 o 
   7   7  12       47.73       45.18     20.06 o 
  -7   8  12       70.42       63.77     16.52 o 
  -6   8  12        3.46       12.90     12.75 o 
  -5   8  12      229.66      256.79     14.20 o 
  -4   8  12      144.64      141.61     14.33 o 
  -3   8  12     1349.58     1399.50     45.11 o 
  -2   8  12      223.92      216.44     16.27 o 
  -1   8  12       66.04       84.41     12.24 o 
   0   8  12      185.05      221.52     15.77 o 
   1   8  12     1665.66     1380.19     87.55 o 
   2   8  12      156.25      158.22     16.28 o 
   3   8  12      907.80      970.29     43.97 o 
   4   8  12        6.60       10.01     14.03 o 
   5   8  12      221.57      248.81     17.49 o 
   6   8  12      162.27      187.13     17.57 o 
  -7   9  12      341.70      328.67     18.97 o 
  -6   9  12       18.62       23.01     13.81 o 
  -5   9  12      332.57      336.59     14.99 o 
  -4   9  12        3.54       11.86     11.97 o 
  -3   9  12      152.54      162.23     12.13 o 
  -2   9  12        8.30        6.05     13.40 o 
  -1   9  12     2397.58     2622.85     54.21 o 
   0   9  12       50.65       52.65     10.94 o 
   1   9  12      405.87      401.86     26.03 o 
   2   9  12        4.06        9.30     15.70 o 
   3   9  12     2409.26     2625.06     48.84 o 
   4   9  12      189.14      215.12     16.64 o 
   5   9  12      922.75     1017.23     50.62 o 
   6   9  12       76.59       76.94     19.15 o 
  -7  10  12       13.35       15.51     16.95 o 
  -6  10  12      123.15      118.45     14.25 o 
  -5  10  12       80.23       78.56     14.03 o 
  -4  10  12      181.58      169.77     15.42 o 
  -3  10  12     2470.50     2645.46     60.84 o 
  -2  10  12     1010.79      999.50     27.96 o 
  -1  10  12      982.87     1007.53     35.83 o 
   0  10  12     1004.50     1017.67     40.70 o 
   1  10  12     3282.93     3246.58    229.86 o 
   2  10  12        2.46        1.48     15.32 o 
   3  10  12       19.41       17.84     15.53 o 
   4  10  12      287.50      284.18     19.30 o 
   5  10  12      771.57      807.25     51.85 o 
   6  10  12       46.62       47.86     17.21 o 
  -7  11  12      157.74      147.48     19.12 o 
  -6  11  12       31.94       18.30     14.06 o 
  -5  11  12      199.91      206.72     14.68 o 
  -4  11  12      175.84      163.28     15.96 o 
  -3  11  12      929.13      989.07     20.55 o 
  -2  11  12       57.42       53.80     13.91 o 
  -1  11  12      895.32      928.98     63.14 o 
   0  11  12     1710.71     1648.10     53.55 o 
   1  11  12       55.55       52.72     14.91 o 
   2  11  12      596.09      656.02     39.77 o 
   3  11  12        4.44       17.37     12.32 o 
   4  11  12      108.25      113.73     15.31 o 
   5  11  12       12.92       13.22     15.04 o 
   6  11  12      191.69      169.55     18.53 o 
  -6  12  12       64.55       64.07     17.01 o 
  -5  12  12        2.97       14.49     14.25 o 
  -4  12  12      392.02      379.80     18.52 o 
  -3  12  12       52.18       64.19     15.78 o 
  -2  12  12      154.96      165.48     15.46 o 
  -1  12  12       31.16       49.87     12.64 o 
   0  12  12      961.08      971.89     28.69 o 
   1  12  12       24.36       34.43     13.77 o 
   2  12  12       47.09       57.07     16.87 o 
   3  12  12      247.89      266.84     17.20 o 
   4  12  12        1.58        0.54     15.40 o 
   5  12  12      166.40      181.75     16.77 o 
   6  12  12       27.54       11.97     15.58 o 
  -6  13  12      154.06      142.02     16.97 o 
  -5  13  12        5.74        6.90     16.11 o 
  -4  13  12       25.09       21.63     15.40 o 
  -3  13  12       44.47       55.90     12.95 o 
  -2  13  12        0.90        8.17     13.52 o 
  -1  13  12      161.91      167.20     15.04 o 
   0  13  12       41.82       48.83     14.19 o 
   1  13  12      232.56      252.60     18.90 o 
   2  13  12        7.94       12.57     16.64 o 
   3  13  12       65.20       63.82     15.98 o 
   4  13  12       20.19       16.41     14.53 o 
   5  13  12       64.17       50.27     16.96 o 
   6  13  12       28.63       30.80     29.23 o 
  -6  14  12       25.19       20.99     17.34 o 
  -5  14  12       10.77        5.01     14.26 o 
  -4  14  12        0.00       14.79     16.93 o 
  -3  14  12       96.46       81.40     15.14 o 
  -2  14  12        0.01       14.24     15.56 o 
  -1  14  12      126.83      143.99     14.93 o 
   0  14  12       27.50       29.55     13.59 o 
   1  14  12      269.38      288.15     17.21 o 
   2  14  12      239.40      222.18     15.55 o 
   3  14  12       20.62       16.14     15.78 o 
   4  14  12       44.93       43.78     15.39 o 
   5  14  12       33.20       21.48     18.78 o 
  -6  15  12       18.52       25.85     21.94 o 
  -5  15  12       17.23       28.89     16.33 o 
  -4  15  12       43.53       30.72     15.99 o 
  -3  15  12        1.06        7.14     12.94 o 
  -2  15  12      116.88       97.64     17.84 o 
  -1  15  12       20.93       24.30     15.45 o 
   0  15  12       31.62       25.16     15.35 o 
   1  15  12       72.73       46.54     15.04 o 
   2  15  12        4.19       -0.85     16.30 o 
   3  15  12       22.06       21.04     15.70 o 
   4  15  12        8.69       17.24     17.81 o 
   5  15  12       38.27       36.56     20.03 o 
  -5  16  12       57.96       55.69     17.57 o 
  -4  16  12       19.68        1.48     17.66 o 
  -3  16  12      132.18      122.47     17.83 o 
  -2  16  12        7.12       18.59     17.28 o 
  -1  16  12      129.85      126.29     18.78 o 
   0  16  12      193.81      187.06     16.58 o 
   1  16  12       45.26       40.60     15.25 o 
   2  16  12      162.95      125.32     15.38 o 
   3  16  12       25.99       39.55     16.69 o 
   4  16  12        6.96       14.58     22.44 o 
   5  16  12        3.39       18.36     16.06 o 
  -5  17  12       10.80       15.55     16.92 o 
  -4  17  12        0.01       -4.95     16.59 o 
  -3  17  12        0.19       -3.05     16.60 o 
  -2  17  12      693.58      607.77     23.07 o 
  -1  17  12       56.85       37.52     17.58 o 
   0  17  12       21.19       21.42     17.20 o 
   1  17  12      146.65      118.70     16.60 o 
   2  17  12      499.55      452.83     31.72 o 
   3  17  12       78.84       57.93     16.99 o 
   4  17  12       85.04       62.25     19.58 o 
  -4  18  12        0.00       11.46     21.26 o 
  -3  18  12      151.23      102.00     16.36 o 
  -2  18  12       38.80       49.48     17.03 o 
  -1  18  12        1.50       18.08     17.67 o 
   0  18  12       29.30       25.08     17.67 o 
   1  18  12        5.53       20.07     16.77 o 
   2  18  12       61.55       50.86     18.19 o 
   3  18  12        9.02       19.39     15.26 o 
   4  18  12       12.44       19.73     18.86 o 
  -4  19  12       51.37       38.44     18.36 o 
  -3  19  12        2.69        4.67     14.71 o 
  -2  19  12       66.98       84.55     16.09 o 
  -1  19  12        1.23       10.12     16.38 o 
   0  19  12        9.92       15.50     21.39 o 
   1  19  12        5.41       11.05     13.87 o 
   2  19  12      122.01      121.96     15.43 o 
   3  19  12        8.74        6.16     16.56 o 
  -3  20  12        3.81        0.74     15.52 o 
  -2  20  12        2.32       12.94     12.88 o 
  -1  20  12        5.05        6.89     15.25 o 
   0  20  12       19.33       23.27     19.34 o 
   1  20  12        9.04        7.77     15.86 o 
   2  20  12       25.15       21.63     17.50 o 
   3  20  12        0.14        6.34     18.40 o 
  -2  21  12        1.90       13.93     17.18 o 
  -1  21  12        0.01        9.04     19.72 o 
   0  21  12        6.11       21.00     22.38 o 
   1  21  12       14.24       19.67     16.27 o 
   2  21  12       15.75       20.87     18.43 o 
  -1  22  12        0.14       22.09     23.48 o 
   0  22  12        7.30       19.00     20.00 o 
  -7   1  13       71.45       57.21     17.13 o 
  -6   1  13        8.81       12.35     12.34 o 
  -5   1  13        0.70        6.05     11.95 o 
  -4   1  13      287.95      334.69     13.37 o 
  -3   1  13      149.95      181.72     12.08 o 
  -2   1  13      281.72      298.58     21.83 o 
  -1   1  13      382.64      417.11     18.44 o 
   0   1  13        0.22        3.38     14.69 o 
   1   1  13       25.66       41.95     13.30 o 
   2   1  13      101.75      137.62     14.57 o 
   3   1  13      134.72      142.69     13.48 o 
   4   1  13        2.38       18.79     16.87 o 
   5   1  13       16.58       31.97     17.21 o 
   6   1  13       42.92       56.78     16.58 o 
   7   1  13       37.93       32.40     15.21 o 
  -7   2  13       22.12       22.73     13.43 o 
  -6   2  13       36.69       33.11     12.15 o 
  -5   2  13       17.28       15.90     12.23 o 
  -4   2  13       60.26       66.26     12.43 o 
  -3   2  13       84.55       88.74     10.89 o 
  -2   2  13      170.79      169.30     14.01 o 
  -1   2  13       30.72       38.71     13.23 o 
   0   2  13        3.12        7.41     12.30 o 
   1   2  13       22.78       12.47     11.99 o 
   2   2  13      219.76      237.85     17.91 o 
   3   2  13      114.85      135.47     14.52 o 
   4   2  13      105.22       90.28     17.28 o 
   5   2  13        7.68        5.63     15.54 o 
   6   2  13       14.58       26.71     16.79 o 
   7   2  13        3.87        7.26     15.73 o 
  -7   3  13       30.54       19.40     13.17 o 
  -6   3  13       13.27       23.90     14.18 o 
  -5   3  13       56.44       66.39     11.53 o 
  -4   3  13        6.06        6.18     10.67 o 
  -3   3  13       15.32       26.01     10.57 o 
  -2   3  13       86.67       79.49     12.52 o 
  -1   3  13        1.15       17.21     14.21 o 
   0   3  13       54.48       62.87     15.91 o 
   1   3  13      201.26      194.71     14.56 o 
   2   3  13      106.78      120.20     16.28 o 
   3   3  13      108.29      112.62     13.77 o 
   4   3  13        0.36       15.59     16.22 o 
   5   3  13        9.85       18.72     15.19 o 
   6   3  13        2.63        7.83     15.76 o 
   7   3  13        0.09       10.47     17.50 o 
  -7   4  13        1.34        1.77     16.01 o 
  -6   4  13       81.44       80.21     12.41 o 
  -5   4  13        0.01        7.84     10.33 o 
  -4   4  13      169.19      185.77     12.87 o 
  -3   4  13        3.13       13.24     10.51 o 
  -2   4  13      226.52      204.79     13.33 o 
  -1   4  13      284.21      271.57     17.83 o 
   0   4  13       47.86       47.07     14.19 o 
   1   4  13        1.92        2.00     12.39 o 
   2   4  13      271.80      285.05     19.48 o 
   3   4  13        0.89       18.18     14.67 o 
   4   4  13       30.12       27.44     16.31 o 
   5   4  13       77.86       74.35     16.53 o 
   6   4  13       21.07       26.94     17.65 o 
   7   4  13        1.30       17.25     19.59 o 
  -7   5  13       20.95       32.52     16.90 o 
  -6   5  13       88.51       79.06     13.48 o 
  -5   5  13        2.00        9.63     10.88 o 
  -4   5  13      662.09      636.68     19.45 o 
  -3   5  13      227.13      217.39     12.84 o 
  -2   5  13      636.87      676.97     27.63 o 
  -1   5  13        0.00       -1.43     12.04 o 
   0   5  13      607.89      625.61     17.75 o 
   1   5  13       27.06       26.25     14.21 o 
   2   5  13        6.57        7.48     13.89 o 
   3   5  13        4.67       22.50     13.54 o 
   4   5  13        0.59        5.53     14.24 o 
   5   5  13       87.38       87.21     18.70 o 
   6   5  13       70.32       69.28     14.38 o 
   7   5  13       21.61       30.69     19.72 o 
  -7   6  13      131.00      137.09     16.02 o 
  -6   6  13        0.04        7.23     11.26 o 
  -5   6  13        0.01        6.20     10.16 o 
  -4   6  13      224.41      250.72     12.76 o 
  -3   6  13      166.07      177.78     12.11 o 
  -2   6  13        5.13        5.41     14.03 o 
  -1   6  13       43.70       45.88     11.47 o 
   0   6  13     1003.84      935.27     25.14 o 
   1   6  13       27.82       24.93     12.94 o 
   2   6  13       50.24       66.31     13.50 o 
   3   6  13      139.45      151.37     15.22 o 
   4   6  13      359.78      371.27     18.07 o 
   5   6  13       11.36        5.02     14.79 o 
   6   6  13       95.43       98.64     20.01 o 
  -7   7  13        1.77        1.92     14.51 o 
  -6   7  13      304.47      324.89     19.15 o 
  -5   7  13        7.20        5.60     12.78 o 
  -4   7  13      319.12      344.17     21.08 o 
  -3   7  13      412.30      404.83     15.41 o 
  -2   7  13      511.76      578.25     18.13 o 
  -1   7  13       28.15       22.43     12.36 o 
   0   7  13      374.61      336.50     15.74 o 
   1   7  13      163.46      146.85     14.58 o 
   2   7  13        1.89        5.50     13.14 o 
   3   7  13      129.26      112.87     17.79 o 
   4   7  13      188.00      252.57     22.20 o 
   5   7  13       29.88       37.09     21.39 o 
   6   7  13        0.83       21.95     18.83 o 
  -7   8  13        0.50       -1.17     15.79 o 
  -6   8  13       85.03       81.67     12.71 o 
  -5   8  13      767.79      815.67     21.29 o 
  -4   8  13     2815.09     2810.84    102.32 o 
  -3   8  13        9.91       15.58     12.80 o 
  -2   8  13     1674.74     1676.88     51.51 o 
  -1   8  13      527.39      564.26     20.38 o 
   0   8  13      243.00      242.50     20.10 o 
   1   8  13      415.99      411.76     42.86 o 
   2   8  13      835.65      831.26     38.34 o 
   3   8  13      570.47      657.88     64.49 o 
   4   8  13       75.05       49.04     16.35 o 
   5   8  13        5.45       21.90     18.61 o 
   6   8  13       46.96       50.03     15.65 o 
  -7   9  13       70.40       75.27     19.74 o 
  -6   9  13      595.84      545.52     17.03 o 
  -5   9  13       10.55       27.35     14.99 o 
  -4   9  13      528.78      550.48     21.69 o 
  -3   9  13      407.19      427.77     15.29 o 
  -2   9  13     1511.87     1503.51     35.78 o 
  -1   9  13       37.63       33.80     11.61 o 
   0   9  13     3848.85     3672.86    173.03 o 
   1   9  13     1242.14     1143.57     57.70 o 
   2   9  13        0.91       17.50     13.98 o 
   3   9  13       19.80       31.13     19.72 o 
   4   9  13      709.15      731.23     31.17 o 
   5   9  13      372.53      396.33     20.04 o 
   6   9  13       18.81       25.73     15.52 o 
  -7  10  13       97.19       83.26     29.71 o 
  -6  10  13      725.04      682.45     18.92 o 
  -5  10  13        0.12        8.62     15.84 o 
  -4  10  13     1211.35     1276.86     33.01 o 
  -3  10  13       85.30       85.62     13.20 o 
  -2  10  13      660.39      670.18     19.53 o 
  -1  10  13       57.93       72.95     15.32 o 
   0  10  13      612.49      646.52     28.20 o 
   1  10  13        1.91        3.04     13.02 o 
   2  10  13      558.49      565.25     23.08 o 
   3  10  13        7.65       12.47     13.04 o 
   4  10  13       16.67       13.25     15.51 o 
   5  10  13        3.22        9.45     14.17 o 
   6  10  13      111.18      118.23     18.16 o 
  -6  11  13      235.89      226.26     16.90 o 
  -5  11  13       15.86       24.06     15.41 o 
  -4  11  13       91.98      112.29     15.50 o 
  -3  11  13       38.48       35.89     11.39 o 
  -2  11  13      271.36      264.01     16.94 o 
  -1  11  13      425.14      377.71     20.43 o 
   0  11  13      162.14      163.72     13.88 o 
   1  11  13      156.79      175.60     14.35 o 
   2  11  13      478.01      474.87     27.31 o 
   3  11  13        5.09       13.14     17.34 o 
   4  11  13        6.07        4.36     16.04 o 
   5  11  13      384.43      365.64     18.51 o 
   6  11  13        7.04       13.13     17.97 o 
  -6  12  13      255.49      226.53     16.50 o 
  -5  12  13      117.36       91.09     16.34 o 
  -4  12  13       19.46       13.56     12.52 o 
  -3  12  13        3.77       16.31     11.57 o 
  -2  12  13      444.68      468.62     17.06 o 
  -1  12  13      587.35      619.33     30.04 o 
   0  12  13      276.36      279.25     15.27 o 
   1  12  13      403.37      392.09     16.82 o 
   2  12  13      253.75      266.29     17.35 o 
   3  12  13        3.23        8.96     15.26 o 
   4  12  13      220.05      214.67     18.34 o 
   5  12  13        0.05       10.39     18.04 o 
  -6  13  13      111.53      109.72     18.15 o 
  -5  13  13       16.46       28.70     16.72 o 
  -4  13  13      153.88      159.65     18.46 o 
  -3  13  13        2.29        9.50     15.47 o 
  -2  13  13      167.77      159.33     15.23 o 
  -1  13  13       12.42        8.63     12.49 o 
   0  13  13        9.88       15.15     13.20 o 
   1  13  13       45.47       27.00     15.06 o 
   2  13  13       63.74       72.30     16.01 o 
   3  13  13        1.48        6.58     13.83 o 
   4  13  13       23.07       38.74     17.79 o 
   5  13  13       15.47       18.72     16.46 o 
  -6  14  13       13.50       22.75     19.06 o 
  -5  14  13        0.49       16.37     17.08 o 
  -4  14  13       56.07       59.81     15.60 o 
  -3  14  13        6.24       13.95     15.30 o 
  -2  14  13       77.26       72.41     14.63 o 
  -1  14  13        9.63        9.03     13.79 o 
   0  14  13       10.64       18.28     14.00 o 
   1  14  13        1.31       10.23     14.46 o 
   2  14  13       70.16       77.41     15.37 o 
   3  14  13       11.15       30.76     17.56 o 
   4  14  13       10.75       22.02     15.66 o 
   5  14  13       18.00       12.26     17.60 o 
  -5  15  13        0.36        9.63     18.38 o 
  -4  15  13       11.98       16.95     16.41 o 
  -3  15  13      124.58      119.15     15.48 o 
  -2  15  13       44.01       51.57     15.98 o 
  -1  15  13       23.50       20.88     13.08 o 
   0  15  13      102.81      110.61     14.23 o 
   1  15  13      101.06       93.00     19.54 o 
   2  15  13       71.40       81.53     14.75 o 
   3  15  13        7.97        4.84     15.09 o 
   4  15  13        0.99       -2.83     16.60 o 
   5  15  13       15.19       18.16     16.22 o 
  -5  16  13       13.58       21.20     17.01 o 
  -4  16  13       10.94        1.40     13.10 o 
  -3  16  13      132.51      112.17     14.50 o 
  -2  16  13       79.16       61.13     16.28 o 
  -1  16  13       12.44       11.81     16.83 o 
   0  16  13       81.75       81.02     16.18 o 
   1  16  13      274.18      269.07     22.29 o 
   2  16  13        5.13       -0.71     16.59 o 
   3  16  13       92.73       71.66     16.10 o 
   4  16  13       15.46       -1.47     16.71 o 
  -4  17  13       24.52        3.59     16.68 o 
  -3  17  13        2.16        1.31     15.28 o 
  -2  17  13       34.84       28.44     14.69 o 
  -1  17  13        4.23       14.24     17.03 o 
   0  17  13      155.62      153.06     17.73 o 
   1  17  13       34.13       30.15     19.61 o 
   2  17  13        0.49        6.92     17.53 o 
   3  17  13       65.15       75.70     16.29 o 
   4  17  13       29.07       34.70     17.57 o 
  -4  18  13        9.26       -4.12     17.51 o 
  -3  18  13        0.01        1.30     15.80 o 
  -2  18  13       67.53       68.65     16.12 o 
  -1  18  13        0.01        6.34     15.11 o 
   0  18  13       62.55       50.39     16.89 o 
   1  18  13       58.08       52.11     21.89 o 
   2  18  13       10.38       11.32     18.71 o 
   3  18  13        2.49       10.48     16.35 o 
  -3  19  13        2.51       15.20     16.82 o 
  -2  19  13        3.33       10.71     13.65 o 
  -1  19  13       39.28       33.44     17.90 o 
   0  19  13      160.95      123.98     18.31 o 
   1  19  13        4.98       22.77     18.56 o 
   2  19  13        1.16        4.75     15.58 o 
   3  19  13        6.61       21.44     18.49 o 
  -3  20  13        4.81       14.41     16.27 o 
  -2  20  13        7.48       12.37     14.67 o 
  -1  20  13       29.77       18.84     19.16 o 
   0  20  13       92.47       74.63     19.61 o 
   1  20  13        0.06       -5.31     15.85 o 
   2  20  13        5.31       10.25     16.76 o 
  -2  21  13        4.00       26.04     36.21 o 
  -1  21  13        2.88        6.04     19.20 o 
   0  21  13       26.63       28.23     20.16 o 
   1  21  13       31.98       14.21     17.56 o 
  -7   0  14        7.80       29.93     26.99 o 
  -6   0  14       33.45       43.12     19.81 o 
  -5   0  14       73.33       75.54     15.54 o 
  -4   0  14       10.96        6.15     15.43 o 
  -3   0  14      374.38      364.58     18.10 o 
  -2   0  14      255.03      320.31     28.76 o 
  -1   0  14       16.79       36.10     21.65 o 
   0   0  14       69.43       43.03     20.55 o 
   1   0  14      295.31      346.66     26.98 o 
   2   0  14       12.95       35.99     17.70 o 
   3   0  14      236.10      196.89     25.78 o 
   4   0  14       58.08       64.50     24.80 o 
   5   0  14       25.90       29.49     20.10 o 
   6   0  14        9.66       27.94     22.18 o 
  -7   1  14        0.10       10.23     18.92 o 
  -6   1  14       27.11       30.34     11.50 o 
  -5   1  14       43.22       45.14     11.48 o 
  -4   1  14       20.92       27.94     10.95 o 
  -3   1  14      115.50      143.89     11.21 o 
  -2   1  14      519.28      588.32     21.92 o 
  -1   1  14      154.48      138.02     14.13 o 
   0   1  14       88.88       98.71     13.60 o 
   1   1  14       34.81       38.41     11.87 o 
   2   1  14      257.96      303.38     25.81 o 
   3   1  14       69.33      101.93     13.30 o 
   4   1  14       37.59       34.71     14.63 o 
   5   1  14        0.21        9.26     15.29 o 
   6   1  14        6.82       22.15     17.39 o 
  -7   2  14        2.68        6.54     16.97 o 
  -6   2  14        6.69        7.24     12.19 o 
  -5   2  14        9.35        8.07     10.54 o 
  -4   2  14       11.24        6.45     10.62 o 
  -3   2  14      185.19      195.44     13.57 o 
  -2   2  14       57.62       52.39     12.18 o 
  -1   2  14       81.54      104.57     13.67 o 
   0   2  14       39.22       32.28     12.02 o 
   1   2  14      384.14      421.55     15.32 o 
   2   2  14      639.24      650.27     17.40 o 
   3   2  14       35.05       33.54     13.96 o 
   4   2  14       63.74       71.95     15.16 o 
   5   2  14       80.42       59.47     13.95 o 
   6   2  14      143.99      139.06     17.72 o 
  -7   3  14       18.97       24.97     16.02 o 
  -6   3  14       64.40       64.43     11.67 o 
  -5   3  14       26.07       35.19     11.62 o 
  -4   3  14       40.91       38.95     11.40 o 
  -3   3  14        1.10        7.39     11.04 o 
  -2   3  14       81.32       79.96     13.82 o 
  -1   3  14       28.82       21.97     13.93 o 
   0   3  14        0.01       14.27     14.26 o 
   1   3  14       12.99        6.76     12.11 o 
   2   3  14       72.61       71.70     17.64 o 
   3   3  14      182.07      171.47     17.04 o 
   4   3  14       48.01       50.36     12.56 o 
   5   3  14       90.51       79.67     16.73 o 
   6   3  14      145.16      148.25     18.27 o 
  -7   4  14        2.45        7.78     19.29 o 
  -6   4  14       76.97       85.12     15.37 o 
  -5   4  14        2.25        8.84     11.34 o 
  -4   4  14        0.84        4.81     10.57 o 
  -3   4  14       44.30       55.14     13.07 o 
  -2   4  14       92.11       78.68     13.08 o 
  -1   4  14      109.23      116.83     12.66 o 
   0   4  14       38.34       43.43     11.76 o 
   1   4  14      148.41      154.65     13.58 o 
   2   4  14      189.20      175.46     17.11 o 
   3   4  14        0.19       -5.35     15.59 o 
   4   4  14       16.54       25.69     13.22 o 
   5   4  14        1.03       13.84     15.01 o 
   6   4  14        1.74       17.14     13.64 o 
  -7   5  14       67.65       65.17     19.30 o 
  -6   5  14      191.75      201.06     14.66 o 
  -5   5  14        3.25       16.98     10.55 o 
  -4   5  14       74.26       85.86     12.68 o 
  -3   5  14      115.88       98.60     12.38 o 
  -2   5  14       78.25       92.83     13.55 o 
  -1   5  14      495.92      509.61     27.07 o 
   0   5  14        5.10       16.58     12.47 o 
   1   5  14      272.33      289.39     21.21 o 
   2   5  14       12.08       22.75     16.50 o 
   3   5  14      173.61      177.05     16.30 o 
   4   5  14        0.26        9.41     13.11 o 
   5   5  14       62.55       72.79     14.79 o 
   6   5  14       55.29       61.59     15.66 o 
  -7   6  14       26.09       22.40     12.77 o 
  -6   6  14       31.56       30.64     14.50 o 
  -5   6  14       50.74       48.40     12.78 o 
  -4   6  14      101.18       90.50     12.15 o 
  -3   6  14      300.06      311.28     14.91 o 
  -2   6  14       15.26        9.92     14.16 o 
  -1   6  14       72.27       86.19     11.96 o 
   0   6  14      550.95      510.12     31.53 o 
   1   6  14       38.28       43.38     13.00 o 
   2   6  14      263.08      245.39     16.74 o 
   3   6  14       31.88       37.17     13.58 o 
   4   6  14      119.46      139.91     15.88 o 
   5   6  14       43.87       59.04     16.40 o 
   6   6  14       54.86       57.26     16.20 o 
  -7   7  14       18.25       31.41     15.19 o 
  -6   7  14      220.43      213.83     17.34 o 
  -5   7  14       71.10       73.93     13.40 o 
  -4   7  14      174.94      178.59     13.59 o 
  -3   7  14     1324.53     1282.07     41.88 o 
  -2   7  14      599.44      574.38     23.33 o 
  -1   7  14      375.00      405.25     21.95 o 
   0   7  14     2311.87     2235.95    129.67 o 
   1   7  14      745.03      764.54     40.03 o 
   2   7  14        8.70       11.83     12.47 o 
   3   7  14      210.12      187.24     14.83 o 
   4   7  14      219.76      269.11     19.61 o 
   5   7  14       28.95       16.50     14.63 o 
   6   7  14        1.39        7.66     16.99 o 
  -7   8  14       34.71       38.23     15.07 o 
  -6   8  14      238.80      245.59     17.63 o 
  -5   8  14     1061.65     1060.32     31.53 o 
  -4   8  14       35.53       40.45     12.76 o 
  -3   8  14       28.96       58.56     12.15 o 
  -2   8  14      441.87      439.52     17.27 o 
  -1   8  14     3208.23     3335.47    198.96 o 
   0   8  14      128.25      140.60     14.42 o 
   1   8  14     2864.18     2888.78     46.20 o 
   2   8  14        0.19        9.98     13.42 o 
   3   8  14      676.72      688.75     22.41 o 
   4   8  14      571.60      592.69     20.41 o 
   5   8  14     2214.61     2484.86     81.01 o 
   6   8  14       17.56        8.99     18.06 o 
  -6   9  14        1.05        5.02     15.19 o 
  -5   9  14      135.28      138.85     15.73 o 
  -4   9  14       24.29       31.34     12.08 o 
  -3   9  14     1321.15     1434.45     59.14 o 
  -2   9  14      163.47      176.64     13.73 o 
  -1   9  14     1966.54     2042.24     25.44 o 
   0   9  14       64.33       72.05     16.63 o 
   1   9  14     3459.22     3535.30    186.50 o 
   2   9  14      167.80      153.12     16.10 o 
   3   9  14     3751.99     4223.61    355.35 o 
   4   9  14       12.70        4.52     19.36 o 
   5   9  14      171.42      172.26     20.02 o 
   6   9  14      206.87      208.53     21.87 o 
  -6  10  14      120.36      113.00     17.25 o 
  -5  10  14      729.75      779.34     27.43 o 
  -4  10  14      153.14      121.37     13.01 o 
  -3  10  14      237.63      252.92     14.78 o 
  -2  10  14      684.23      731.52     37.96 o 
  -1  10  14     3058.36     2996.64    156.29 o 
   0  10  14       73.15       95.21     14.15 o 
   1  10  14      294.32      296.32     17.99 o 
   2  10  14     1721.39     1727.91     62.79 o 
   3  10  14      353.74      334.96     24.71 o 
   4  10  14      102.38       94.45     22.62 o 
   5  10  14        9.46       19.83     16.42 o 
   6  10  14       40.41       33.00     18.21 o 
  -6  11  14        5.70        3.61     14.85 o 
  -5  11  14      413.25      421.80     25.06 o 
  -4  11  14       52.01       44.77     12.49 o 
  -3  11  14      466.35      501.73     30.00 o 
  -2  11  14      884.77      959.24     28.27 o 
  -1  11  14       19.96       19.83     12.83 o 
   0  11  14      224.45      222.67     15.33 o 
   1  11  14       58.74       57.81     13.42 o 
   2  11  14      247.85      226.03     16.16 o 
   3  11  14        0.44        4.90     18.34 o 
   4  11  14      352.28      367.63     31.23 o 
   5  11  14       23.86       35.23     16.81 o 
  -6  12  14       16.69        6.53     17.20 o 
  -5  12  14       89.67       85.04     15.76 o 
  -4  12  14      100.17       97.74     15.54 o 
  -3  12  14       16.14       30.64     12.60 o 
  -2  12  14      437.51      425.38     18.58 o 
  -1  12  14      131.38      116.72     14.99 o 
   0  12  14       43.20       55.41     13.43 o 
   1  12  14      397.81      418.60     25.27 o 
   2  12  14       17.15       12.53     17.15 o 
   3  12  14      351.44      370.52     29.27 o 
   4  12  14       15.26       22.62     15.97 o 
   5  12  14       64.80       58.54     16.69 o 
  -6  13  14        0.64       -1.06     18.94 o 
  -5  13  14       47.85       51.12     16.56 o 
  -4  13  14       81.24       78.41     16.27 o 
  -3  13  14        0.60       13.03     13.46 o 
  -2  13  14       27.20       23.99     14.04 o 
  -1  13  14      124.99      134.53     13.62 o 
   0  13  14        4.08       -2.79     15.14 o 
   1  13  14      119.75      126.32     15.42 o 
   2  13  14       64.14       81.81     22.23 o 
   3  13  14      209.93      215.03     16.91 o 
   4  13  14      150.60      144.74     19.31 o 
   5  13  14       48.49       37.95     16.42 o 
  -5  14  14       23.54       16.31     17.69 o 
  -4  14  14        8.09        2.68     15.37 o 
  -3  14  14        8.49        7.25     15.43 o 
  -2  14  14       52.14       47.95     15.59 o 
  -1  14  14       37.73       39.54     13.68 o 
   0  14  14      143.83      138.29     15.26 o 
   1  14  14        1.40        8.93     14.51 o 
   2  14  14       33.09       28.43     17.48 o 
   3  14  14        0.76       12.03     14.60 o 
   4  14  14        1.21       21.80     17.16 o 
   5  14  14       11.93       16.21     16.03 o 
  -5  15  14       47.86       49.98     17.95 o 
  -4  15  14       26.06       19.75     13.46 o 
  -3  15  14       66.94       56.92     15.12 o 
  -2  15  14        0.07       -0.11     13.72 o 
  -1  15  14       80.85       79.67     14.40 o 
   0  15  14        0.16       15.70     13.13 o 
   1  15  14       20.43       31.60     14.09 o 
   2  15  14       19.90       30.26     19.46 o 
   3  15  14       71.55       60.15     18.29 o 
   4  15  14       66.64       59.90     17.75 o 
  -5  16  14        0.60       10.69     18.48 o 
  -4  16  14        0.19        8.88     17.99 o 
  -3  16  14       84.22       95.34     14.96 o 
  -2  16  14       97.54       83.08     16.05 o 
  -1  16  14        2.30        3.52     12.23 o 
   0  16  14       69.85       73.97     16.17 o 
   1  16  14       29.77       42.82     14.83 o 
   2  16  14       25.19       23.77     15.84 o 
   3  16  14        2.44       10.90     15.39 o 
   4  16  14        6.35        6.10     19.24 o 
  -4  17  14       54.61       51.17     17.05 o 
  -3  17  14        5.87        5.97     17.33 o 
  -2  17  14        9.01       39.09     18.00 o 
  -1  17  14      118.56      100.26     16.44 o 
   0  17  14        0.11        2.69     15.09 o 
   1  17  14       27.30       24.78     15.85 o 
   2  17  14       24.62       10.68     19.53 o 
   3  17  14        2.18        6.09     13.91 o 
  -4  18  14        6.43       -3.40     18.82 o 
  -3  18  14        1.69        4.73     16.00 o 
  -2  18  14        4.39       -5.90     17.84 o 
  -1  18  14        5.24       17.18     17.13 o 
   0  18  14       61.46       45.80     16.43 o 
   1  18  14        6.52       12.66     16.64 o 
   2  18  14        0.48        7.99     14.87 o 
   3  18  14        2.81        9.37     17.50 o 
  -3  19  14        3.27       14.55     14.31 o 
  -2  19  14        7.76       11.34     18.51 o 
  -1  19  14       10.85       20.52     16.57 o 
   0  19  14      152.74      115.44     18.87 o 
   1  19  14        2.78        9.38     17.06 o 
   2  19  14        8.15       21.70     17.30 o 
  -2  20  14        6.84        0.97     15.01 o 
  -1  20  14       19.36        8.86     17.28 o 
   0  20  14       35.92       32.54     20.28 o 
   1  20  14        0.11       13.52     16.97 o 
  -7   1  15        1.34        0.65     15.06 o 
  -6   1  15       12.91        9.59     10.77 o 
  -5   1  15        7.31        3.00     13.92 o 
  -4   1  15       20.77       29.76     10.29 o 
  -3   1  15       15.84       24.97     10.60 o 
  -2   1  15       21.90       16.14     10.78 o 
  -1   1  15       28.21       25.63     13.71 o 
   0   1  15        0.84        2.34     12.14 o 
   1   1  15        4.73        3.59     11.77 o 
   2   1  15        9.23       15.13     12.99 o 
   3   1  15       18.51       29.75     14.66 o 
   4   1  15        1.16       -6.02     14.56 o 
   5   1  15       49.24       52.49     17.64 o 
   6   1  15       13.20       25.19     17.79 o 
  -7   2  15       19.01       23.97     15.34 o 
  -6   2  15        2.39        6.81     12.88 o 
  -5   2  15        7.61       14.02     12.13 o 
  -4   2  15       14.63       19.99     11.87 o 
  -3   2  15       56.05       35.96     11.76 o 
  -2   2  15        7.23       14.10     11.03 o 
  -1   2  15       78.01       82.11     11.67 o 
   0   2  15       20.20       33.59     12.14 o 
   1   2  15        2.24        8.49     12.22 o 
   2   2  15      222.08      221.07     13.85 o 
   3   2  15        9.05       13.37     14.10 o 
   4   2  15        0.06       -8.72     14.01 o 
   5   2  15       20.96       21.91     15.14 o 
   6   2  15        8.60       20.63     18.20 o 
  -7   3  15       57.97       51.70     17.36 o 
  -6   3  15        1.85       11.98     11.06 o 
  -5   3  15        0.97        8.49     10.95 o 
  -4   3  15        0.65       17.48     11.66 o 
  -3   3  15       92.85      104.31     12.04 o 
  -2   3  15       44.44       49.68     11.23 o 
  -1   3  15       25.47       18.86     13.90 o 
   0   3  15       12.28        1.31     14.86 o 
   1   3  15      617.48      613.53     20.33 o 
   2   3  15       58.30       54.59     12.96 o 
   3   3  15        8.25       16.61     13.32 o 
   4   3  15        5.87       15.90     14.50 o 
   5   3  15        0.79        0.07     15.48 o 
   6   3  15        3.70        6.75     15.78 o 
  -7   4  15        7.44        2.37     17.44 o 
  -6   4  15       55.06       63.60     12.31 o 
  -5   4  15        3.05       13.98     13.02 o 
  -4   4  15       87.38       91.72     10.45 o 
  -3   4  15       53.47       58.74     12.57 o 
  -2   4  15      307.97      314.66     15.45 o 
  -1   4  15       18.36       28.47     14.37 o 
   0   4  15      225.96      235.28     14.37 o 
   1   4  15       91.79       94.47     14.24 o 
   2   4  15       26.60       38.32     12.89 o 
   3   4  15        2.38        8.75     12.47 o 
   4   4  15        9.84        6.92     15.39 o 
   5   4  15       52.60       48.28     15.11 o 
   6   4  15       58.20       42.10     17.92 o 
  -7   5  15        5.35        2.06     13.59 o 
  -6   5  15      533.25      534.64     16.26 o 
  -5   5  15        2.72       13.70     11.69 o 
  -4   5  15      246.44      251.78     13.90 o 
  -3   5  15        0.02        8.96     13.31 o 
  -2   5  15      932.95     1020.96     58.74 o 
  -1   5  15       18.54       44.62     17.31 o 
   0   5  15       49.52       51.91     12.76 o 
   1   5  15      198.42      210.17     15.37 o 
   2   5  15      703.88      746.48     41.08 o 
   3   5  15       39.92       37.47     14.91 o 
   4   5  15      184.02      188.79     18.26 o 
   5   5  15      144.03      156.48     15.03 o 
   6   5  15        0.65        4.98     16.55 o 
  -7   6  15       17.30       39.01     18.79 o 
  -6   6  15      163.30      162.46     16.41 o 
  -5   6  15      341.60      327.02     14.20 o 
  -4   6  15      230.61      237.47     12.36 o 
  -3   6  15        6.30       14.45     11.59 o 
  -2   6  15      871.12      890.19     64.72 o 
  -1   6  15      341.59      293.28     14.90 o 
   0   6  15      929.25      981.72     25.22 o 
   1   6  15      624.55      624.47     20.27 o 
   2   6  15      776.90      747.07     23.53 o 
   3   6  15        6.41       11.06     13.51 o 
   4   6  15       72.58       77.03     15.40 o 
   5   6  15      178.75      173.46     17.38 o 
   6   6  15       34.44       31.28     18.03 o 
  -7   7  15        0.34       14.16     26.37 o 
  -6   7  15      251.62      248.30     16.13 o 
  -5   7  15      345.55      326.56     14.41 o 
  -4   7  15      885.33      881.14     31.95 o 
  -3   7  15      320.42      360.76     23.16 o 
  -2   7  15      176.20      188.51     13.86 o 
  -1   7  15     1797.49     1706.22     92.54 o 
   0   7  15       48.13       48.28     13.02 o 
   1   7  15       58.76       52.97     14.01 o 
   2   7  15      774.45      707.96     32.81 o 
   3   7  15       47.91       53.67     13.38 o 
   4   7  15      105.65      113.68     19.06 o 
   5   7  15        0.32        2.86     18.13 o 
   6   7  15      201.24      205.91     26.81 o 
  -6   8  15     1102.84     1031.76     35.97 o 
  -5   8  15       61.79       72.93     13.13 o 
  -4   8  15     1397.28     1493.36     23.81 o 
  -3   8  15      263.32      260.82     13.88 o 
  -2   8  15      550.13      608.18     24.82 o 
  -1   8  15       14.68       19.66     14.65 o 
   0   8  15     3445.71     3590.73     73.92 o 
   1   8  15      301.53      304.82     18.03 o 
   2   8  15       18.55       21.58     12.58 o 
   3   8  15        2.36       13.37     16.07 o 
   4   8  15      641.21      691.06     25.89 o 
   5   8  15       21.99       32.53     16.74 o 
   6   8  15       26.21       33.48     17.83 o 
  -6   9  15      196.31      185.61     16.13 o 
  -5   9  15      247.42      250.33     15.24 o 
  -4   9  15     1128.39     1146.84     42.79 o 
  -3   9  15      570.06      598.29     17.00 o 
  -2   9  15     5868.77     5931.61    226.37 o 
  -1   9  15      269.15      250.03     13.29 o 
   0   9  15       34.10       36.75     12.86 o 
   1   9  15       98.66       97.00     14.21 o 
   2   9  15     2322.76     2136.29     59.20 o 
   3   9  15      584.30      578.44     24.93 o 
   4   9  15        0.51        8.01     18.80 o 
   5   9  15      254.75      280.71     18.66 o 
  -6  10  15      465.07      427.39     21.00 o 
  -5  10  15        3.20       11.27     14.33 o 
  -4  10  15      398.17      400.79     15.31 o 
  -3  10  15      715.02      761.36     34.60 o 
  -2  10  15      312.02      325.84     15.23 o 
  -1  10  15       41.36       39.05     14.10 o 
   0  10  15      867.51      842.50     43.69 o 
   1  10  15      467.33      470.23     20.47 o 
   2  10  15      222.30      242.35     15.81 o 
   3  10  15        2.49        5.18     15.23 o 
   4  10  15      377.22      411.83     29.56 o 
   5  10  15       11.64       16.21     22.26 o 
  -6  11  15        6.72       18.10     15.08 o 
  -5  11  15        4.98       32.08     16.58 o 
  -4  11  15      357.87      380.98     15.77 o 
  -3  11  15       87.35      100.11     14.68 o 
  -2  11  15      241.97      234.42     14.84 o 
  -1  11  15        0.60        9.05     12.32 o 
   0  11  15      155.72      159.64     15.55 o 
   1  11  15       15.83       29.73     14.49 o 
   2  11  15      210.80      197.85     14.97 o 
   3  11  15      540.71      598.81     19.28 o 
   4  11  15       45.75       43.45     21.01 o 
   5  11  15        0.22        5.47     22.34 o 
  -6  12  15        0.00       10.50     16.75 o 
  -5  12  15       53.00       62.74     13.55 o 
  -4  12  15      187.27      195.70     15.56 o 
  -3  12  15      136.28      147.14     13.54 o 
  -2  12  15      130.39      133.59     15.02 o 
  -1  12  15      267.45      248.43     15.54 o 
   0  12  15      413.29      378.31     16.09 o 
   1  12  15       50.09       63.73     15.51 o 
   2  12  15       92.31       95.73     15.39 o 
   3  12  15       16.04       25.69     15.18 o 
   4  12  15       57.01       84.31     22.12 o 
   5  12  15       24.62       31.80     22.49 o 
  -5  13  15       46.80       52.68     15.73 o 
  -4  13  15        6.93       11.61     15.17 o 
  -3  13  15       26.00       28.83     12.41 o 
  -2  13  15       65.97       62.82     15.73 o 
  -1  13  15       23.64       27.82     13.09 o 
   0  13  15      212.88      195.48     18.07 o 
   1  13  15       14.74        4.61     13.73 o 
   2  13  15        0.80        4.72     15.98 o 
   3  13  15       59.75       71.90     20.38 o 
   4  13  15        1.16       -4.88     22.89 o 
   5  13  15        8.18       17.64     16.02 o 
  -5  14  15        6.82       12.43     18.60 o 
  -4  14  15       12.06       20.46     15.13 o 
  -3  14  15       12.94       16.98     13.92 o 
  -2  14  15       43.51       34.52     13.87 o 
  -1  14  15        0.09        4.89     14.37 o 
   0  14  15       90.60       74.72     13.38 o 
   1  14  15        0.72        9.45     16.08 o 
   2  14  15        0.86       14.70     18.46 o 
   3  14  15        9.51       35.97     16.31 o 
   4  14  15       15.83       23.02     22.01 o 
  -5  15  15       41.46       35.57     15.89 o 
  -4  15  15        6.77       15.88     15.24 o 
  -3  15  15        8.13       11.87     16.11 o 
  -2  15  15        1.71        8.17     15.26 o 
  -1  15  15        2.37        7.77     13.88 o 
   0  15  15        0.35       11.78     15.99 o 
   1  15  15       43.38       47.61     15.43 o 
   2  15  15       45.34       50.94     14.65 o 
   3  15  15       27.84       25.52     18.17 o 
   4  15  15       27.21       21.88     19.77 o 
  -4  16  15       37.62       41.94     16.57 o 
  -3  16  15        2.02       19.49     16.46 o 
  -2  16  15       29.64       17.19     16.71 o 
  -1  16  15      197.91      170.54     16.99 o 
   0  16  15        0.10        8.38     14.86 o 
   1  16  15       22.89       22.37     14.98 o 
   2  16  15       43.96       39.93     17.87 o 
   3  16  15       14.73       21.26     21.73 o 
  -4  17  15       17.41       13.24     17.04 o 
  -3  17  15        4.06        7.90     14.60 o 
  -2  17  15      126.02      115.30     18.74 o 
  -1  17  15       43.32       42.22     15.20 o 
   0  17  15        1.61       15.37     15.53 o 
   1  17  15       29.70       24.56     15.93 o 
   2  17  15       98.57       85.87     16.64 o 
   3  17  15       54.08       53.64     21.03 o 
  -3  18  15        0.20        6.86     16.63 o 
  -2  18  15        0.07        6.76     15.61 o 
  -1  18  15        3.78        3.35     14.65 o 
   0  18  15        1.33        2.44     13.47 o 
   1  18  15        8.83       10.26     15.71 o 
   2  18  15       17.46       20.18     21.51 o 
  -2  19  15        1.81       16.98     16.07 o 
  -1  19  15       58.94       81.22     17.24 o 
   0  19  15        0.86      -11.35     15.59 o 
   1  19  15       17.70       32.14     16.72 o 
   2  19  15       10.31      -27.14     40.25 o 
  -1  20  15       67.97       96.61     22.36 o 
   0  20  15        0.15       16.59     17.45 o 
  -7   0  16      133.95      118.42     24.14 o 
  -6   0  16        0.81        4.72     17.64 o 
  -5   0  16        0.74       13.62     18.23 o 
  -4   0  16        0.16        1.27     17.99 o 
  -3   0  16       43.33       51.24     18.13 o 
  -2   0  16      189.84      185.42     15.97 o 
  -1   0  16       35.15       47.13     23.21 o 
   0   0  16      165.60      170.79     37.56 o 
   1   0  16        0.82       -2.20     19.80 o 
   2   0  16      216.25      176.69     20.74 o 
   3   0  16       47.49       67.39     18.90 o 
   4   0  16       56.24       56.03     40.02 o 
   5   0  16       14.17       16.87     24.07 o 
   6   0  16       11.85       22.07     30.99 o 
  -7   1  16       47.61       41.28     15.13 o 
  -6   1  16        5.01       17.38     12.37 o 
  -5   1  16       68.28       77.66     13.77 o 
  -4   1  16       32.63       21.67     10.38 o 
  -3   1  16      332.43      302.02     16.87 o 
  -2   1  16        2.40       -0.12     10.23 o 
  -1   1  16      226.51      265.12     16.64 o 
   0   1  16      233.68      235.29     13.52 o 
   1   1  16       29.20       26.95     12.95 o 
   2   1  16      113.40       91.09     14.16 o 
   3   1  16       14.78       19.05     14.77 o 
   4   1  16       40.50       39.54     14.97 o 
   5   1  16       13.31       14.48     14.43 o 
   6   1  16      201.14      189.93     19.50 o 
  -7   2  16        8.87        8.71     14.97 o 
  -6   2  16       16.41       25.69     13.58 o 
  -5   2  16       29.75       27.64     10.94 o 
  -4   2  16       16.06       23.92     10.61 o 
  -3   2  16        0.81       -0.46     10.21 o 
  -2   2  16       63.79       63.88     12.67 o 
  -1   2  16        8.15       12.08     13.29 o 
   0   2  16       60.94       70.30     13.61 o 
   1   2  16       47.60       58.93     12.72 o 
   2   2  16       55.33       41.24     14.57 o 
   3   2  16       76.24       72.24     15.12 o 
   4   2  16       13.93       20.89     12.57 o 
   5   2  16       48.37       47.20     16.86 o 
   6   2  16        8.72       14.32     18.69 o 
  -7   3  16        2.11       12.90     16.73 o 
  -6   3  16        2.09        3.47     12.95 o 
  -5   3  16        7.93        9.84     10.61 o 
  -4   3  16        3.04       12.96     11.19 o 
  -3   3  16       40.81       34.55     12.37 o 
  -2   3  16       15.59       11.54     13.50 o 
  -1   3  16        0.02        9.23     13.88 o 
   0   3  16        0.23        5.31     13.31 o 
   1   3  16       84.91       72.31     14.66 o 
   2   3  16       28.93       20.94     12.83 o 
   3   3  16       33.53       34.02     13.61 o 
   4   3  16      119.17      112.00     17.15 o 
   5   3  16        2.22        5.71     14.12 o 
   6   3  16        0.09        6.55     14.16 o 
  -7   4  16        1.08        3.31     13.61 o 
  -6   4  16       21.22       17.67     12.68 o 
  -5   4  16       53.20       59.55     12.04 o 
  -4   4  16       38.46       49.88     12.38 o 
  -3   4  16        1.08        8.84     11.09 o 
  -2   4  16       95.71       97.73     12.98 o 
  -1   4  16       47.83       46.50     15.96 o 
   0   4  16      103.15      104.17     19.82 o 
   1   4  16       14.81        6.91     14.55 o 
   2   4  16       29.97       32.97     14.67 o 
   3   4  16        1.68       14.48     15.98 o 
   4   4  16      102.56      149.03     34.43 o 
   5   4  16       12.10       26.48     15.72 o 
   6   4  16       39.35       58.18     19.32 o 
  -6   5  16        0.00        1.57     11.99 o 
  -5   5  16       51.35       46.02     11.94 o 
  -4   5  16      244.64      250.73     13.22 o 
  -3   5  16        8.43       10.29     11.15 o 
  -2   5  16       16.57       29.61     12.63 o 
  -1   5  16      225.50      235.15     17.80 o 
   0   5  16        9.47       13.88     14.22 o 
   1   5  16       90.35      113.22     14.20 o 
   2   5  16        3.56       18.91     13.96 o 
   3   5  16      386.84      357.78     16.93 o 
   4   5  16      121.93      117.25     16.78 o 
   5   5  16        2.75       26.66     17.96 o 
   6   5  16      152.05      137.94     16.08 o 
  -6   6  16        0.21       12.45     15.57 o 
  -5   6  16       92.72       89.85     13.37 o 
  -4   6  16      212.84      199.66     12.82 o 
  -3   6  16       20.83       28.31     13.26 o 
  -2   6  16      217.11      193.61     16.01 o 
  -1   6  16       57.58       59.05     11.99 o 
   0   6  16       13.80       18.57     14.81 o 
   1   6  16       46.25       48.57     14.80 o 
   2   6  16      288.84      274.62     15.74 o 
   3   6  16      120.78      121.49     14.14 o 
   4   6  16       31.96       23.66     18.04 o 
   5   6  16       42.72       43.40     14.82 o 
   6   6  16       15.09        0.84     20.56 o 
  -6   7  16       99.06       95.56     15.82 o 
  -5   7  16      571.38      601.38     28.68 o 
  -4   7  16      237.84      223.48     13.62 o 
  -3   7  16        1.25        6.51     10.35 o 
  -2   7  16     1665.32     1794.59     78.99 o 
  -1   7  16      616.86      640.77     18.27 o 
   0   7  16       67.51       60.99     14.19 o 
   1   7  16      261.50      262.03     29.59 o 
   2   7  16      820.44      836.30     45.60 o 
   3   7  16        9.90       24.42     13.06 o 
   4   7  16       22.69       23.09     16.12 o 
   5   7  16       33.60       35.22     14.44 o 
  -6   8  16        0.87       -5.01     15.58 o 
  -5   8  16       43.84       48.76     12.37 o 
  -4   8  16      307.79      320.27     15.14 o 
  -3   8  16     1683.12     1739.90     32.48 o 
  -2   8  16       34.92       42.80     13.85 o 
  -1   8  16     2981.12     2915.23    112.62 o 
   0   8  16      100.52       92.66     14.26 o 
   1   8  16      815.17      821.32     27.95 o 
   2   8  16      950.02      921.90     45.11 o 
   3   8  16     3020.62     3097.45     96.15 o 
   4   8  16        4.74        3.40     14.75 o 
   5   8  16       28.33       33.14     16.27 o 
  -6   9  16       29.17       32.74     18.77 o 
  -5   9  16      503.11      477.86     20.17 o 
  -4   9  16       49.95       52.30     13.40 o 
  -3   9  16      662.05      708.62     28.23 o 
  -2   9  16       24.52       28.52     13.82 o 
  -1   9  16     1045.07     1110.50     57.61 o 
   0   9  16        0.84       -4.89     12.59 o 
   1   9  16     4782.08     4472.98     39.71 o 
   2   9  16      105.28       99.12     16.74 o 
   3   9  16      122.23      113.50     18.59 o 
   4   9  16      253.86      239.15     18.46 o 
   5   9  16     1177.41     1069.58     31.14 o 
  -6  10  16       17.29       23.70     16.19 o 
  -5  10  16       45.20       51.83     15.14 o 
  -4  10  16       94.90      103.39     15.03 o 
  -3  10  16     1495.99     1607.22     69.53 o 
  -2  10  16       32.16       32.96     13.36 o 
  -1  10  16       66.38       73.03     12.60 o 
   0  10  16     1679.13     1639.24     42.62 o 
   1  10  16        2.02        2.74     13.09 o 
   2  10  16       83.07       67.79     14.62 o 
   3  10  16        5.98       12.78     13.18 o 
   4  10  16      124.73      129.45     19.57 o 
   5  10  16      126.37      112.03     18.54 o 
  -5  11  16        0.04       12.03     14.98 o 
  -4  11  16        9.40       10.43     14.58 o 
  -3  11  16       19.54       25.68     11.85 o 
  -2  11  16        0.14       -0.52     13.85 o 
  -1  11  16       71.76       87.03     12.68 o 
   0  11  16       10.43       21.04     13.66 o 
   1  11  16        0.54        6.37     14.84 o 
   2  11  16      174.14      161.44     13.84 o 
   3  11  16       70.29       58.57     15.33 o 
   4  11  16       36.96       39.41     17.01 o 
   5  11  16       56.73       62.62     18.10 o 
  -5  12  16        0.55        9.12     16.05 o 
  -4  12  16       27.50       45.07     12.34 o 
  -3  12  16      114.30      118.70     14.32 o 
  -2  12  16        0.17       -5.74     13.24 o 
  -1  12  16       28.13       23.40     12.48 o 
   0  12  16       34.70       25.47     12.64 o 
   1  12  16      397.43      444.71     24.58 o 
   2  12  16        1.41       11.56     13.16 o 
   3  12  16       27.43       31.44     14.85 o 
   4  12  16       14.55       16.50     16.33 o 
  -5  13  16        0.92       -5.81     13.42 o 
  -4  13  16       57.74       52.90     17.17 o 
  -3  13  16        0.27        5.44     12.87 o 
  -2  13  16        2.02       17.73     13.98 o 
  -1  13  16        0.05       10.09     13.95 o 
   0  13  16        8.12       16.32     13.60 o 
   1  13  16       15.95       18.00     12.83 o 
   2  13  16       79.94       77.14     13.11 o 
   3  13  16       34.78       34.69     15.95 o 
   4  13  16        9.60        4.98     17.19 o 
  -5  14  16        4.30        9.09     16.88 o 
  -4  14  16       26.25       14.77     12.76 o 
  -3  14  16        8.31       12.70     13.46 o 
  -2  14  16        5.87        1.97     13.80 o 
  -1  14  16       24.02       31.05     15.75 o 
   0  14  16        0.13        4.06     13.05 o 
   1  14  16       23.50       16.45     13.69 o 
   2  14  16        6.90       18.85     16.65 o 
   3  14  16       11.13       11.74     16.68 o 
   4  14  16       38.59       25.73     22.79 o 
  -4  15  16        8.93       14.42     16.68 o 
  -3  15  16        8.42       10.73     14.33 o 
  -2  15  16        8.15       21.70     14.01 o 
  -1  15  16        0.37        9.64     13.86 o 
   0  15  16        0.07       13.65     13.47 o 
   1  15  16        0.41       14.41     16.65 o 
   2  15  16        7.30        5.13     15.34 o 
   3  15  16       12.24       18.78     14.98 o 
  -4  16  16        1.61       14.56     16.64 o 
  -3  16  16       38.20       55.11     13.69 o 
  -2  16  16        0.97       12.05     13.92 o 
  -1  16  16       53.48       65.90     13.67 o 
   0  16  16       22.83       35.88     14.20 o 
   1  16  16       15.66       20.08     13.42 o 
   2  16  16       81.29       91.81     15.67 o 
   3  16  16       17.94       21.38     19.27 o 
  -3  17  16        3.33       10.11     16.13 o 
  -2  17  16       10.26       22.87     18.44 o 
  -1  17  16        0.73       -1.69     14.31 o 
   0  17  16       17.24       41.03     15.13 o 
   1  17  16       41.90       60.79     16.64 o 
   2  17  16        2.08       17.39     17.04 o 
  -2  18  16        5.79       17.81     19.40 o 
  -1  18  16        3.53       12.63     17.67 o 
   0  18  16       16.07       34.51     18.68 o 
   1  18  16        2.05       11.21     15.06 o 
   2  18  16       30.57       51.29     16.86 o 
  -1  19  16        0.38        7.46     19.16 o 
   0  19  16        5.02       20.14     16.58 o 
  -6   1  17        2.51        9.56     13.31 o 
  -5   1  17       11.91       16.11     12.28 o 
  -4   1  17        1.84       11.59     10.90 o 
  -3   1  17       53.84       53.88     11.39 o 
  -2   1  17        0.09        7.01     12.20 o 
  -1   1  17        8.23        4.74     13.61 o 
   0   1  17        8.22        9.20     11.71 o 
   1   1  17       20.27       16.60     13.73 o 
   2   1  17       99.29       87.68     13.80 o 
   3   1  17       68.09       72.77     14.64 o 
   4   1  17       92.77       96.30     16.93 o 
   5   1  17        8.99       13.88     16.87 o 
   6   1  17        0.36        5.99     19.23 o 
  -6   2  17       23.10       31.95     13.25 o 
  -5   2  17      117.65      111.81     12.83 o 
  -4   2  17        0.11        0.89      9.92 o 
  -3   2  17      105.78      124.11     11.79 o 
  -2   2  17       11.69       24.52     13.29 o 
  -1   2  17      390.81      338.59     17.29 o 
   0   2  17       20.46       23.66     15.41 o 
   1   2  17       59.98       53.40     11.42 o 
   2   2  17        0.31        9.83     11.78 o 
   3   2  17      179.16      185.47     14.69 o 
   4   2  17       32.49       33.25     17.26 o 
   5   2  17       17.47       19.96     14.18 o 
  -6   3  17        5.58        6.69     12.80 o 
  -5   3  17       95.71      101.08     12.21 o 
  -4   3  17       28.40       31.66     12.12 o 
  -3   3  17        0.07        0.91     11.83 o 
  -2   3  17      111.84      124.08     13.06 o 
  -1   3  17      240.84      252.55     19.37 o 
   0   3  17       26.48       45.50     14.65 o 
   1   3  17       32.01       33.86     13.21 o 
   2   3  17       14.32       18.06     13.04 o 
   3   3  17        1.18       25.62     14.86 o 
   4   3  17       13.52       12.57     15.26 o 
   5   3  17        5.02       18.91     14.55 o 
  -6   4  17       19.86       24.57     12.40 o 
  -5   4  17        0.74        6.21     11.74 o 
  -4   4  17       22.47       20.12     11.71 o 
  -3   4  17      109.77      118.43     11.25 o 
  -2   4  17        0.38        7.91     13.03 o 
  -1   4  17       66.07       64.90     12.90 o 
   0   4  17       50.12       55.64     13.59 o 
   1   4  17        0.66        9.15     11.39 o 
   2   4  17       15.59       13.53     14.40 o 
   3   4  17      136.07      141.13     14.55 o 
   4   4  17      216.33      221.58     16.61 o 
   5   4  17        0.33        6.91     16.80 o 
  -6   5  17       20.67       17.54     13.54 o 
  -5   5  17       94.22      104.88     12.02 o 
  -4   5  17      183.69      170.67     13.48 o 
  -3   5  17        0.44        2.60     12.19 o 
  -2   5  17        1.54        0.25     11.62 o 
  -1   5  17       12.70       19.68     13.06 o 
   0   5  17     1155.67     1055.77    100.09 o 
   1   5  17       14.31       17.57     13.97 o 
   2   5  17      278.82      270.79     17.50 o 
   3   5  17      440.25      442.97     21.51 o 
   4   5  17        9.96       14.27     14.09 o 
   5   5  17       25.72       29.18     14.55 o 
  -6   6  17       63.63       57.76     14.06 o 
  -5   6  17       16.35       28.07     12.62 o 
  -4   6  17      534.22      488.71     15.97 o 
  -3   6  17      114.00      115.66     12.21 o 
  -2   6  17      605.33      665.93     39.56 o 
  -1   6  17      565.37      532.00     23.83 o 
   0   6  17     1131.99     1128.49     83.70 o 
   1   6  17        0.01        8.34     14.31 o 
   2   6  17        3.70       12.23     11.19 o 
   3   6  17      330.52      351.48     26.91 o 
   4   6  17      337.19      329.44     25.68 o 
   5   6  17        1.49       -0.09     15.92 o 
  -6   7  17      316.92      296.48     17.80 o 
  -5   7  17      137.84      140.06     13.43 o 
  -4   7  17       68.17       85.99     13.26 o 
  -3   7  17     1036.04     1034.25     25.79 o 
  -2   7  17       26.86       28.25     14.85 o 
  -1   7  17        9.50       31.45     13.30 o 
   0   7  17      582.23      569.43     37.29 o 
   1   7  17      698.37      671.15     19.56 o 
   2   7  17      590.46      593.24     20.48 o 
   3   7  17      129.61      147.54     16.71 o 
   4   7  17      679.30      662.47     32.19 o 
   5   7  17       46.64       50.60     15.91 o 
  -6   8  17      149.85      132.47     17.68 o 
  -5   8  17      103.88       78.23     11.85 o 
  -4   8  17      312.91      299.14     14.97 o 
  -3   8  17       27.85       37.93     12.78 o 
  -2   8  17     2689.83     2996.44    130.74 o 
  -1   8  17        0.23       -3.14     10.69 o 
   0   8  17       83.47       81.46     13.61 o 
   1   8  17      117.75      118.36     16.55 o 
   2   8  17     1062.10     1113.59     93.76 o 
   3   8  17       64.33       43.46     16.41 o 
   4   8  17       30.09       28.05     18.54 o 
   5   8  17       21.67       23.32     16.52 o 
  -6   9  17      213.69      202.19     21.06 o 
  -5   9  17      146.45      157.58     14.98 o 
  -4   9  17     2188.32     2048.06     38.10 o 
  -3   9  17        4.87       18.09     11.53 o 
  -2   9  17        8.53        5.21     14.42 o 
  -1   9  17       17.14       23.30     13.71 o 
   0   9  17     2069.18     2047.23     85.68 o 
   1   9  17      190.35      186.75     13.84 o 
   2   9  17       38.96       44.97     15.58 o 
   3   9  17      252.70      230.15     20.22 o 
   4   9  17      317.86      294.58     19.75 o 
   5   9  17       31.11       30.99     16.13 o 
  -5  10  17      449.53      431.50     16.85 o 
  -4  10  17       33.00       31.92     13.48 o 
  -3  10  17        5.26       11.21     12.71 o 
  -2  10  17      279.84      277.65     19.23 o 
  -1  10  17      884.14      896.17     51.79 o 
   0  10  17      522.46      456.15     16.60 o 
   1  10  17       24.71       20.38     14.93 o 
   2  10  17      386.76      359.15     18.61 o 
   3  10  17      226.11      227.01     20.46 o 
   4  10  17      330.97      314.41     18.57 o 
   5  10  17       44.58       38.26     21.28 o 
  -5  11  17        7.26        8.24     14.54 o 
  -4  11  17       92.12       79.51     15.13 o 
  -3  11  17        0.06       -1.87     11.82 o 
  -2  11  17      109.15      112.20     13.89 o 
  -1  11  17       16.04       31.46     12.65 o 
   0  11  17       65.98       73.09     14.53 o 
   1  11  17      258.40      242.27     17.78 o 
   2  11  17       79.11       65.02     15.29 o 
   3  11  17       16.09       23.48     18.07 o 
   4  11  17       22.79       20.58     17.61 o 
  -5  12  17       13.94       23.76     15.20 o 
  -4  12  17       32.63       37.32     15.45 o 
  -3  12  17       14.04       19.80     11.34 o 
  -2  12  17        8.86       27.27     15.51 o 
  -1  12  17       75.21       77.12     12.74 o 
   0  12  17       39.82       67.23     15.54 o 
   1  12  17        0.16       -2.08     14.12 o 
   2  12  17      112.90      100.87     19.60 o 
   3  12  17        8.15       23.85     18.81 o 
   4  12  17        1.34        7.47     19.91 o 
  -4  13  17       18.31       26.23     13.49 o 
  -3  13  17        0.47       12.63     13.88 o 
  -2  13  17       20.84       26.09     15.36 o 
  -1  13  17       30.61       35.30     14.26 o 
   0  13  17       38.48       44.10     15.65 o 
   1  13  17       37.39       39.23     15.89 o 
   2  13  17        0.55        7.81     16.06 o 
   3  13  17       14.64       30.95     19.07 o 
   4  13  17       40.80       28.92     20.09 o 
  -4  14  17       20.14       29.10     17.99 o 
  -3  14  17        9.71       21.76     13.96 o 
  -2  14  17       12.18       19.09     13.71 o 
  -1  14  17        8.95        6.65     13.98 o 
   0  14  17       23.53       35.59     14.18 o 
   1  14  17        4.02       -2.15     13.69 o 
   2  14  17        2.41       18.43     18.36 o 
   3  14  17        5.10        4.02     14.31 o 
  -4  15  17        0.46       18.60     17.59 o 
  -3  15  17       46.19       57.22     14.84 o 
  -2  15  17        0.97       15.31     15.47 o 
  -1  15  17       62.42       78.94     14.83 o 
   0  15  17       99.12      115.51     16.76 o 
   1  15  17        2.30        9.07     15.71 o 
   2  15  17        8.79       -2.07     13.18 o 
   3  15  17        4.50       29.68     17.71 o 
  -3  16  17       47.82       41.00     16.06 o 
  -2  16  17        8.66       18.98     16.51 o 
  -1  16  17        0.59       15.96     12.78 o 
   0  16  17       24.15       23.78     13.55 o 
   1  16  17       40.53       31.86     16.41 o 
   2  16  17       26.89       25.51     17.84 o 
  -2  17  17        0.44       18.34     16.71 o 
  -1  17  17       14.47       20.55     15.37 o 
   0  17  17       54.51       62.62     15.48 o 
   1  17  17       67.85       56.25     17.73 o 
   2  17  17        0.23       12.68     18.07 o 
  -1  18  17        2.71       11.27     18.95 o 
   0  18  17       30.09       31.50     16.19 o 
  -6   0  18       43.23       46.59     18.94 o 
  -5   0  18        0.29        2.53     15.89 o 
  -4   0  18      490.61      502.25     22.69 o 
  -3   0  18      422.63      458.13     39.96 o 
  -2   0  18       91.96       70.57     14.97 o 
  -1   0  18        2.22       20.64     22.98 o 
   0   0  18      524.18      539.86     74.49 o 
   1   0  18      225.44      244.25     20.45 o 
   2   0  18      486.90      464.51     23.85 o 
   3   0  18      120.39       89.45     18.10 o 
   4   0  18       28.46       42.67     19.61 o 
   5   0  18       14.71        7.65     24.98 o 
  -6   1  18      113.92      120.78     13.89 o 
  -5   1  18      290.95      285.53     13.50 o 
  -4   1  18       71.00       81.86     13.50 o 
  -3   1  18       12.37       28.17     13.66 o 
  -2   1  18      355.05      324.28     19.44 o 
  -1   1  18      244.96      287.80     15.69 o 
   0   1  18      109.22      124.14     14.05 o 
   1   1  18      148.29      140.65     16.03 o 
   2   1  18      113.54      117.87     13.91 o 
   3   1  18       60.21       60.34     13.83 o 
   4   1  18      327.45      309.92     26.96 o 
   5   1  18        4.04       17.80     14.81 o 
  -6   2  18        0.00       -0.30     12.99 o 
  -5   2  18       11.79       11.28     11.38 o 
  -4   2  18        0.34       -0.02     12.84 o 
  -3   2  18       47.80       51.16     12.23 o 
  -2   2  18       80.17       85.12     11.62 o 
  -1   2  18      134.09      163.71     15.61 o 
   0   2  18       66.02       67.27     14.86 o 
   1   2  18        8.39       13.79     14.28 o 
   2   2  18      184.63      182.15     16.10 o 
   3   2  18        8.08        4.13     13.70 o 
   4   2  18        6.46       11.25     14.90 o 
   5   2  18       17.49       10.09     17.38 o 
  -6   3  18        0.35        6.65     13.87 o 
  -5   3  18       20.04       23.48     12.21 o 
  -4   3  18       93.28      101.65     12.15 o 
  -3   3  18       35.57       30.10     11.73 o 
  -2   3  18        3.22       14.54     10.54 o 
  -1   3  18        0.01        2.23     11.15 o 
   0   3  18      152.80      157.32     15.41 o 
   1   3  18      147.68      143.91     14.27 o 
   2   3  18        0.25        5.07     13.19 o 
   3   3  18       85.23       81.54     13.64 o 
   4   3  18        3.94        7.86     13.41 o 
   5   3  18       30.24       18.02     15.01 o 
  -6   4  18        0.74        6.26     13.80 o 
  -5   4  18        4.13       13.23     10.65 o 
  -4   4  18       76.20       67.57     10.28 o 
  -3   4  18      328.98      296.84     16.58 o 
  -2   4  18       19.61       29.96     13.03 o 
  -1   4  18      147.86      133.59     14.17 o 
   0   4  18       14.40       19.69     14.21 o 
   1   4  18       42.49       50.45     11.57 o 
   2   4  18       69.25       58.90     15.28 o 
   3   4  18        6.93        1.16     13.73 o 
   4   4  18       31.33       15.61     14.49 o 
   5   4  18       29.75       29.28     15.97 o 
  -6   5  18       79.38       64.06     14.37 o 
  -5   5  18        2.52        9.05     12.23 o 
  -4   5  18        4.85       20.32     13.33 o 
  -3   5  18       16.73       12.17     10.79 o 
  -2   5  18        0.35        0.22     11.30 o 
  -1   5  18        1.33       16.41     14.36 o 
   0   5  18       50.63       62.02     13.48 o 
   1   5  18      266.07      288.98     17.44 o 
   2   5  18       24.16       30.69     18.99 o 
   3   5  18        1.28       17.38     14.00 o 
   4   5  18      183.63      164.82     19.66 o 
   5   5  18       15.46       15.31     14.94 o 
  -6   6  18       49.70       45.18     13.44 o 
  -5   6  18       12.36       10.20     10.32 o 
  -4   6  18        6.68        7.46     10.31 o 
  -3   6  18      146.03      165.43     12.63 o 
  -2   6  18       28.83       27.74     12.62 o 
  -1   6  18        0.00        2.95     12.48 o 
   0   6  18      211.36      179.27     13.90 o 
   1   6  18        9.07       16.11     15.27 o 
   2   6  18        0.03       -3.84     11.66 o 
   3   6  18       59.55       61.13     14.73 o 
   4   6  18       49.02       38.91     14.17 o 
   5   6  18       86.27       61.47     19.93 o 
  -6   7  18       33.19       24.77     14.59 o 
  -5   7  18      171.64      166.16     15.38 o 
  -4   7  18      370.96      352.54     15.14 o 
  -3   7  18      350.36      381.51     17.03 o 
  -2   7  18      198.08      169.83     14.21 o 
  -1   7  18      209.35      204.25     13.79 o 
   0   7  18      728.56      702.14     49.08 o 
   1   7  18      106.63      109.78     12.96 o 
   2   7  18       41.42       37.32     14.50 o 
   3   7  18       76.24       74.94     13.85 o 
   4   7  18        0.27       12.61     14.29 o 
   5   7  18       31.06       25.21     20.41 o 
  -5   8  18      215.71      193.65     14.76 o 
  -4   8  18        2.16        0.27     12.63 o 
  -3   8  18     1293.34     1286.36     62.23 o 
  -2   8  18      285.68      292.01     15.91 o 
  -1   8  18      248.85      256.31     15.26 o 
   0   8  18      711.74      678.34     30.77 o 
   1   8  18     1365.89     1336.05     33.63 o 
   2   8  18      126.00      126.30     13.74 o 
   3   8  18       27.05       23.77     13.77 o 
   4   8  18      102.12      105.72     17.65 o 
  -5   9  18       27.80       33.21     14.99 o 
  -4   9  18        3.95       15.43     14.03 o 
  -3   9  18       11.30       16.60     11.52 o 
  -2   9  18       12.57       22.05     12.93 o 
  -1   9  18     1701.19     1685.99     72.90 o 
   0   9  18      150.36      153.19     15.92 o 
   1   9  18       39.86       41.10     15.30 o 
   2   9  18       14.68       25.29     15.10 o 
   3   9  18      812.07      767.29     25.30 o 
   4   9  18      145.45      141.80     17.24 o 
  -5  10  18      248.24      230.16     14.44 o 
  -4  10  18        9.90       16.47     13.94 o 
  -3  10  18      149.96      157.35     13.09 o 
  -2  10  18      152.25      167.10     16.27 o 
  -1  10  18        2.55        5.91     12.72 o 
   0  10  18       17.17        9.50     14.58 o 
   1  10  18        3.03       16.10     14.89 o 
   2  10  18       30.34       30.34     14.26 o 
   3  10  18      293.16      309.77     23.96 o 
   4  10  18       79.17       65.73     16.43 o 
  -5  11  18        0.00       10.80     14.95 o 
  -4  11  18        6.42       11.44     14.66 o 
  -3  11  18       29.39       34.40     10.74 o 
  -2  11  18       62.81       68.30     14.44 o 
  -1  11  18       12.82       11.49     13.57 o 
   0  11  18        5.78       -0.70     13.95 o 
   1  11  18      127.01      169.11     21.24 o 
   2  11  18      178.61      175.25     17.76 o 
   3  11  18       90.81       75.68     23.20 o 
   4  11  18        0.07      -13.01     19.46 o 
  -4  12  18        2.08       -1.35     13.39 o 
  -3  12  18        5.73        7.58     12.20 o 
  -2  12  18        5.41       10.31     15.44 o 
  -1  12  18      106.81       91.32     16.08 o 
   0  12  18       12.16       27.20     15.31 o 
   1  12  18       32.95       36.74     13.57 o 
   2  12  18       46.72       45.53     13.59 o 
   3  12  18       31.49       34.66     17.96 o 
  -4  13  18       38.44       41.68     15.97 o 
  -3  13  18        1.32       11.55     13.68 o 
  -2  13  18       30.91       28.08     14.47 o 
  -1  13  18       63.51       69.64     14.89 o 
   0  13  18       36.87       54.59     14.74 o 
   1  13  18        0.16        6.09     13.77 o 
   2  13  18        0.20       -2.60     15.23 o 
   3  13  18        0.18       -4.28     15.39 o 
  -4  14  18        5.15        4.46     16.20 o 
  -3  14  18       16.82       17.04     15.70 o 
  -2  14  18       25.86       33.61     15.88 o 
  -1  14  18       86.03      114.21     16.68 o 
   0  14  18       30.36       56.94     14.54 o 
   1  14  18        1.09        6.65     15.20 o 
   2  14  18        0.36       13.46     16.52 o 
   3  14  18        8.80       20.30     15.05 o 
  -3  15  18       11.69       17.34     13.89 o 
  -2  15  18       18.66       35.70     15.10 o 
  -1  15  18        1.26        9.36     13.58 o 
   0  15  18        3.65        6.51     13.96 o 
   1  15  18        2.28       13.73     15.24 o 
   2  15  18        0.36        7.71     14.37 o 
  -2  16  18        0.90       -2.21     17.16 o 
  -1  16  18        3.08        1.50     14.92 o 
   0  16  18       73.43       93.22     14.81 o 
   1  16  18       77.49       95.24     16.28 o 
  -1  17  18       91.36      110.92     17.56 o 
   0  17  18       49.83       69.35     16.33 o 
  -6   1  19        1.74        6.66     12.70 o 
  -5   1  19        4.81        6.82     11.73 o 
  -4   1  19       10.49       15.53     10.76 o 
  -3   1  19       69.50       81.82     13.97 o 
  -2   1  19       13.38       26.11     11.88 o 
  -1   1  19       22.24       15.78     14.18 o 
   0   1  19       23.54       56.03     13.37 o 
   1   1  19      326.65      285.91     18.15 o 
   2   1  19       48.52       42.87     13.19 o 
   3   1  19       48.36       45.35     12.82 o 
   4   1  19       19.21       20.63     14.04 o 
   5   1  19       99.91       90.48     17.76 o 
  -6   2  19       29.66       17.59     15.57 o 
  -5   2  19       13.26       19.26     11.88 o 
  -4   2  19        2.69       15.59     10.88 o 
  -3   2  19      668.19      631.37     34.72 o 
  -2   2  19        0.29       13.71     14.44 o 
  -1   2  19       92.56       86.13     16.74 o 
   0   2  19       64.33       69.04     14.63 o 
   1   2  19      265.79      236.51     16.39 o 
   2   2  19       12.43       13.12     13.03 o 
   3   2  19        9.96        5.97     11.68 o 
   4   2  19       41.67       45.40     13.99 o 
   5   2  19        2.73        6.91     15.18 o 
  -6   3  19       13.38       18.03     13.15 o 
  -5   3  19       19.26       19.00     11.08 o 
  -4   3  19       20.33       21.59     11.26 o 
  -3   3  19       76.00       58.58     12.98 o 
  -2   3  19        0.01        2.46     11.19 o 
  -1   3  19      161.94      158.59     14.33 o 
   0   3  19        1.23       12.72     13.13 o 
   1   3  19       18.12       21.67     12.98 o 
   2   3  19       25.68       21.69     12.25 o 
   3   3  19        9.98       20.51     14.91 o 
   4   3  19       23.12        6.66     15.75 o 
   5   3  19        2.26       -4.56     15.93 o 
  -5   4  19      149.87      139.88     14.35 o 
  -4   4  19       20.26       23.21     12.64 o 
  -3   4  19       12.60        8.77     10.19 o 
  -2   4  19        6.08        7.53     11.82 o 
  -1   4  19       29.55       25.74     14.63 o 
   0   4  19       49.42       39.96     13.65 o 
   1   4  19       11.34       17.78     14.06 o 
   2   4  19      213.22      185.32     16.24 o 
   3   4  19       19.52       12.76     16.98 o 
   4   4  19       16.71       12.27     16.51 o 
   5   4  19      108.61       91.36     17.26 o 
  -5   5  19        0.69        4.98     10.97 o 
  -4   5  19        0.75       -1.73     11.54 o 
  -3   5  19       71.06       66.83     13.92 o 
  -2   5  19       74.38       68.34     12.21 o 
  -1   5  19        3.75       -8.69     12.75 o 
   0   5  19       29.13       41.34     14.71 o 
   1   5  19      435.09      404.00     16.09 o 
   2   5  19        3.45        3.81     18.35 o 
   3   5  19        2.23        0.71     14.98 o 
   4   5  19        2.83       16.20     14.82 o 
  -5   6  19        9.73       16.41     13.22 o 
  -4   6  19       15.20       26.17     12.40 o 
  -3   6  19        3.33       11.39     11.61 o 
  -2   6  19      237.40      234.24     17.36 o 
  -1   6  19       50.66       61.25     13.71 o 
   0   6  19        4.07        6.77     14.15 o 
   1   6  19      103.87       99.13     14.76 o 
   2   6  19      468.24      478.22     17.69 o 
   3   6  19       25.43       17.82     13.39 o 
   4   6  19      132.39      112.25     17.34 o 
  -5   7  19       35.42       30.76     12.51 o 
  -4   7  19       24.13       29.60     11.67 o 
  -3   7  19       15.13       16.16     12.80 o 
  -2   7  19      113.74      109.91     14.87 o 
  -1   7  19      138.77      135.52     15.24 o 
   0   7  19      236.75      258.23     26.42 o 
   1   7  19      239.99      236.77     16.67 o 
   2   7  19      584.28      526.12     20.54 o 
   3   7  19       38.14       43.30     17.51 o 
   4   7  19      153.14      148.44     17.65 o 
  -5   8  19       56.58       64.60     12.14 o 
  -4   8  19      413.60      355.45     15.83 o 
  -3   8  19        1.56       11.26     13.16 o 
  -2   8  19       25.10       32.00     15.80 o 
  -1   8  19      254.08      243.95     16.48 o 
   0   8  19      273.04      258.54     17.37 o 
   1   8  19       72.54       81.29     14.31 o 
   2   8  19        8.45        8.52     13.51 o 
   3   8  19        0.76       11.54     14.46 o 
   4   8  19       72.24       73.76     16.53 o 
  -5   9  19        0.74        8.80     14.40 o 
  -4   9  19        7.35       12.17     12.36 o 
  -3   9  19        5.18       11.07     11.91 o 
  -2   9  19      378.57      353.91     18.14 o 
  -1   9  19       62.08       60.42     14.94 o 
   0   9  19      120.48      116.85     14.40 o 
   1   9  19       56.18       55.82     13.84 o 
   2   9  19      138.71      162.65     15.15 o 
   3   9  19       45.06       29.61     14.44 o 
   4   9  19       53.55       55.62     15.62 o 
  -4  10  19        0.33        6.70     11.98 o 
  -3  10  19      138.82      131.02     11.66 o 
  -2  10  19      191.81      186.32     14.13 o 
  -1  10  19       88.00       95.90     16.24 o 
   0  10  19       95.43       82.93     15.93 o 
   1  10  19       95.98       94.27     15.99 o 
   2  10  19      253.23      249.69     17.32 o 
   3  10  19       65.71       62.47     17.58 o 
  -4  11  19       17.23       16.82     13.20 o 
  -3  11  19       28.42       33.25     13.07 o 
  -2  11  19       32.14       32.72     13.41 o 
  -1  11  19        2.01        5.92     12.88 o 
   0  11  19        5.60        7.13     13.68 o 
   1  11  19       17.80       24.04     15.55 o 
   2  11  19       61.28       63.50     15.57 o 
   3  11  19       13.89       19.45     16.08 o 
  -4  12  19       62.50       89.74     14.35 o 
  -3  12  19        6.35        7.50     13.46 o 
  -2  12  19       46.66       53.23     13.25 o 
  -1  12  19       79.46       79.09     14.04 o 
   0  12  19       22.26       26.03     15.64 o 
   1  12  19        1.05       -0.62     14.19 o 
   2  12  19       10.73       20.40     14.95 o 
   3  12  19       35.77       34.95     18.08 o 
  -3  13  19      108.53      123.56     14.42 o 
  -2  13  19       16.57       22.22     12.14 o 
  -1  13  19        4.20       10.61     13.20 o 
   0  13  19       41.34       63.50     16.58 o 
   1  13  19       13.58       22.51     14.53 o 
   2  13  19       37.99       40.92     17.33 o 
  -3  14  19        8.25       22.49     14.85 o 
  -2  14  19        1.11        0.31     15.40 o 
  -1  14  19        2.85       12.38     16.72 o 
   0  14  19        0.62       -4.27     12.49 o 
   1  14  19       38.07       57.11     15.61 o 
   2  14  19       42.47       49.55     18.74 o 
  -2  15  19       58.70       55.39     15.27 o 
  -1  15  19      108.81      118.11     15.72 o 
   0  15  19        0.84       14.14     14.30 o 
   1  15  19       16.08       23.37     15.94 o 
  -1  16  19       38.14       38.60     17.41 o 
   0  16  19       34.47       26.53     16.55 o 
  -5   0  20      356.47      309.54     24.46 o 
  -4   0  20      407.90      423.63     38.02 o 
  -3   0  20      187.57      181.97     17.43 o 
  -2   0  20      890.23      954.81     53.06 o 
  -1   0  20       58.44       78.62     18.09 o 
   0   0  20      598.52      550.19     25.02 o 
   1   0  20      283.38      310.71     25.91 o 
   2   0  20       33.70       37.31     23.47 o 
   3   0  20        2.92       11.68     23.31 o 
   4   0  20      174.47      184.08     24.40 o 
  -5   1  20        0.09       11.07     12.85 o 
  -4   1  20       36.51       19.31     12.79 o 
  -3   1  20       78.70       89.50     12.09 o 
  -2   1  20      301.44      354.27     26.07 o 
  -1   1  20      172.52      164.72     14.75 o 
   0   1  20       13.28       31.74     16.13 o 
   1   1  20       53.12       33.51     19.94 o 
   2   1  20      499.09      494.80     17.24 o 
   3   1  20       26.05       32.99     14.82 o 
   4   1  20       56.12       57.37     16.20 o 
  -5   2  20        2.23        6.31     12.43 o 
  -4   2  20       66.95       66.18     12.07 o 
  -3   2  20      109.23      102.51     13.79 o 
  -2   2  20      168.24      160.10     15.74 o 
  -1   2  20      146.01      135.53     18.85 o 
   0   2  20      182.05      182.39     14.44 o 
   1   2  20      115.53      130.32     19.01 o 
   2   2  20        2.68       15.47     12.66 o 
   3   2  20      106.30       81.78     14.36 o 
   4   2  20       19.31       23.46     16.20 o 
  -5   3  20       33.40       25.41     15.14 o 
  -4   3  20        0.22        9.14     13.15 o 
  -3   3  20        0.09       -2.21     12.03 o 
  -2   3  20       95.58       66.05     13.91 o 
  -1   3  20      353.87      323.30     23.55 o 
   0   3  20      148.87      120.40     16.45 o 
   1   3  20      218.24      188.59     14.93 o 
   2   3  20       31.97       41.97     12.47 o 
   3   3  20        0.15        6.16     15.49 o 
   4   3  20       16.10       33.09     17.93 o 
  -5   4  20       64.76       49.06     12.97 o 
  -4   4  20       18.67       31.26     12.40 o 
  -3   4  20       51.36       49.04     10.45 o 
  -2   4  20        8.79       11.23     12.91 o 
  -1   4  20       73.46       40.69     19.12 o 
   0   4  20        1.60       20.26     13.27 o 
   1   4  20      121.36      100.28     14.45 o 
   2   4  20        1.86        4.32     13.20 o 
   3   4  20        2.82        4.67     17.04 o 
   4   4  20        5.35        7.45     13.06 o 
  -5   5  20        1.79        5.81     13.25 o 
  -4   5  20        5.43       -0.82     12.29 o 
  -3   5  20        0.13       -5.45     12.76 o 
  -2   5  20       19.27       18.55     13.75 o 
  -1   5  20       36.11       51.93     13.92 o 
   0   5  20       15.55       18.22     13.45 o 
   1   5  20        1.54        4.23     12.83 o 
   2   5  20       63.69       47.75     19.59 o 
   3   5  20        3.47       25.25     12.54 o 
   4   5  20        0.28        4.41     13.32 o 
  -5   6  20       93.79       87.80     13.54 o 
  -4   6  20        2.72        5.02     12.84 o 
  -3   6  20        0.79       10.24     10.97 o 
  -2   6  20       70.50       77.59     14.95 o 
  -1   6  20       34.87       43.33     13.56 o 
   0   6  20        2.23        6.56     13.77 o 
   1   6  20       22.80       16.80     13.45 o 
   2   6  20       28.89       26.28     16.68 o 
   3   6  20       14.35        2.68     15.13 o 
   4   6  20       39.99       42.42     19.62 o 
  -5   7  20       36.08       29.25     15.33 o 
  -4   7  20       50.58       40.87     13.61 o 
  -3   7  20      146.62      142.33     13.05 o 
  -2   7  20      148.47      124.43     15.26 o 
  -1   7  20       93.27       86.77     13.11 o 
   0   7  20       64.25       57.26     16.24 o 
   1   7  20       58.25       52.64     13.76 o 
   2   7  20        2.12       10.05     15.58 o 
   3   7  20        3.50       17.14     17.68 o 
   4   7  20       25.84       42.14     19.71 o 
  -4   8  20       49.24       31.62     12.91 o 
  -3   8  20        0.73       11.25     13.99 o 
  -2   8  20      193.70      185.88     15.58 o 
  -1   8  20      185.74      173.72     15.72 o 
   0   8  20      144.14      143.78     15.78 o 
   1   8  20       15.76        9.62     16.49 o 
   2   8  20       43.52       35.61     14.53 o 
   3   8  20       27.78       25.46     14.90 o 
  -4   9  20        8.04       14.60     12.17 o 
  -3   9  20      124.60      121.62     13.45 o 
  -2   9  20        6.43        2.67     13.57 o 
  -1   9  20      389.15      404.01     22.16 o 
   0   9  20       47.01       65.25     14.31 o 
   1   9  20      108.11       97.91     15.84 o 
   2   9  20      134.33      127.24     14.92 o 
   3   9  20       93.98       94.06     17.12 o 
  -4  10  20        4.45       10.35     14.16 o 
  -3  10  20        5.27        7.56     13.50 o 
  -2  10  20       10.20       16.20     14.41 o 
  -1  10  20       18.64       28.20     15.91 o 
   0  10  20       45.33       61.18     13.54 o 
   1  10  20      159.32      157.69     16.52 o 
   2  10  20       40.01       41.39     16.20 o 
   3  10  20       53.87       45.34     16.44 o 
  -4  11  20       48.70       46.49     16.11 o 
  -3  11  20       63.39       60.85     13.56 o 
  -2  11  20       30.80       26.09     15.19 o 
  -1  11  20       63.16       65.96     15.08 o 
   0  11  20      174.78      176.09     14.66 o 
   1  11  20       10.24        7.02     17.31 o 
   2  11  20        6.08       21.70     15.53 o 
   3  11  20      107.42       82.01     23.37 o 
  -3  12  20       23.27       29.69     12.31 o 
  -2  12  20       35.99       29.78     14.04 o 
  -1  12  20       35.77       49.84     16.37 o 
   0  12  20       14.19       14.67     13.18 o 
   1  12  20        0.69        2.64     13.44 o 
   2  12  20       72.31       75.51     16.78 o 
  -3  13  20       14.74       32.17     15.69 o 
  -2  13  20       98.49      105.63     18.05 o 
  -1  13  20        1.58        8.86     14.04 o 
   0  13  20        2.31       23.15     16.96 o 
   1  13  20        3.04        9.17     14.42 o 
   2  13  20       18.50       13.56     19.61 o 
  -2  14  20        0.04       11.03     17.09 o 
  -1  14  20        0.54        6.83     15.62 o 
   0  14  20        1.14        9.30     15.02 o 
   1  14  20       37.64       56.93     15.57 o 
  -5   1  21       33.00       43.33     13.28 o 
  -4   1  21       28.29       29.17     14.28 o 
  -3   1  21        3.82       10.03     12.00 o 
  -2   1  21        5.30        9.86     10.39 o 
  -1   1  21      536.10      473.17     18.66 o 
   0   1  21        9.58       17.00     16.53 o 
   1   1  21      104.18       96.63     14.61 o 
   2   1  21        6.25        1.96     14.39 o 
   3   1  21      245.18      234.13     17.24 o 
   4   1  21       13.05       19.66     16.72 o 
  -5   2  21      254.56      216.28     14.33 o 
  -4   2  21       28.03       25.68     13.15 o 
  -3   2  21        3.03        4.50     13.08 o 
  -2   2  21       28.65       30.49     11.69 o 
  -1   2  21      299.45      270.51     26.97 o 
   0   2  21        0.05        2.40     14.52 o 
   1   2  21        4.24       21.00     16.20 o 
   2   2  21       11.74       27.76     15.03 o 
   3   2  21       11.27       26.98     14.56 o 
   4   2  21       11.46       17.05     13.98 o 
  -5   3  21       54.82       50.00     13.11 o 
  -4   3  21        3.38       20.15     13.44 o 
  -3   3  21       51.41       49.84     12.29 o 
  -2   3  21       25.37       23.54     12.75 o 
  -1   3  21        0.48        3.25     13.28 o 
   0   3  21       95.27       95.65     13.62 o 
   1   3  21       76.87       90.15     20.35 o 
   2   3  21       65.79       64.40     15.75 o 
   3   3  21       10.42        2.51     12.60 o 
   4   3  21       77.35       56.13     18.99 o 
  -5   4  21       19.91       16.55     18.14 o 
  -4   4  21        0.08       11.47     13.79 o 
  -3   4  21       14.58       29.96     12.71 o 
  -2   4  21        8.67        7.15     14.11 o 
  -1   4  21      222.99      246.36     23.92 o 
   0   4  21       63.33       64.67     16.81 o 
   1   4  21       33.58       28.84     14.52 o 
   2   4  21        8.94       17.16     15.24 o 
   3   4  21      280.66      241.31     19.02 o 
  -4   5  21       28.23       25.97     11.84 o 
  -3   5  21        1.96       18.24     11.88 o 
  -2   5  21       28.94       17.89     13.09 o 
  -1   5  21       40.16       27.24     12.20 o 
   0   5  21       80.03       97.42     15.78 o 
   1   5  21       29.36       29.43     14.89 o 
   2   5  21        7.16        5.69     15.18 o 
   3   5  21        0.11       16.26     14.31 o 
  -4   6  21        6.50       14.94     13.36 o 
  -3   6  21      107.14      104.64     15.00 o 
  -2   6  21        9.78       22.24     14.71 o 
  -1   6  21        6.14       17.19     13.88 o 
   0   6  21        6.62        8.15     14.59 o 
   1   6  21       11.18       28.40     14.18 o 
   2   6  21       21.82       21.87     18.00 o 
   3   6  21       30.91       26.22     14.89 o 
  -4   7  21        2.27        9.92     12.63 o 
  -3   7  21       41.45       47.32     12.46 o 
  -2   7  21       13.14       16.76     14.16 o 
  -1   7  21        2.03       14.62     14.06 o 
   0   7  21        6.37       15.06     13.43 o 
   1   7  21        8.87       22.68     11.89 o 
   2   7  21       13.17       17.21     19.08 o 
   3   7  21       28.79       30.91     16.84 o 
  -4   8  21        0.62        3.78     13.17 o 
  -3   8  21       56.40       60.70     12.41 o 
  -2   8  21       11.47        8.56     13.57 o 
  -1   8  21       15.55       15.02     12.55 o 
   0   8  21        3.12       11.60     13.77 o 
   1   8  21        2.48       11.42     13.38 o 
   2   8  21        3.35       -0.29     14.05 o 
   3   8  21        2.56       15.69     16.32 o 
  -4   9  21        4.78       26.91     25.18 o 
  -3   9  21        6.59       15.19     14.67 o 
  -2   9  21       57.31       49.38     15.30 o 
  -1   9  21       12.09       16.57     13.88 o 
   0   9  21        1.00       16.17     14.03 o 
   1   9  21       23.77       17.41     17.72 o 
   2   9  21       40.57       39.61     15.18 o 
  -3  10  21       15.09       22.47     13.16 o 
  -2  10  21       35.33       52.08     16.92 o 
  -1  10  21       16.22       20.45     16.65 o 
   0  10  21        1.50        3.28     14.66 o 
   1  10  21        3.67        5.18     15.10 o 
   2  10  21        0.53       13.18     14.50 o 
  -3  11  21        0.42        9.25     13.05 o 
  -2  11  21       15.05       31.67     15.49 o 
  -1  11  21        3.37       22.56     16.88 o 
   0  11  21       47.38       46.99     14.04 o 
   1  11  21       74.17       66.57     18.04 o 
   2  11  21       34.93       40.70     15.73 o 
  -2  12  21      152.20      140.61     16.03 o 
  -1  12  21       24.04       38.29     15.63 o 
   0  12  21        5.99       -0.98     14.09 o 
   1  12  21       10.66       25.99     13.95 o 
  -1  13  21       83.10       73.98     15.56 o 
   0  13  21        1.52       21.05     15.46 o 
  -4   0  22      279.92      274.97     22.73 o 
  -3   0  22       66.73       66.05     19.46 o 
  -2   0  22      177.03      145.09     18.05 o 
  -1   0  22      265.14      260.19     22.37 o 
   0   0  22       59.43       45.30     23.29 o 
   1   0  22        6.92       31.61     16.56 o 
   2   0  22       28.34       22.61     20.42 o 
   3   0  22      148.07      144.59     24.49 o 
  -4   1  22      222.24      221.34     15.33 o 
  -3   1  22       19.75       21.23     14.06 o 
  -2   1  22      147.58      158.40     17.46 o 
  -1   1  22        4.74        4.29     12.99 o 
   0   1  22      632.62      705.24     89.73 o 
   1   1  22        5.72       14.56     14.11 o 
   2   1  22       74.69       60.74     14.15 o 
   3   1  22       45.21       36.58     16.86 o 
  -4   2  22       45.96       44.02     13.76 o 
  -3   2  22      138.40      126.85     15.64 o 
  -2   2  22       24.59       25.69     12.60 o 
  -1   2  22       28.05       13.02     12.83 o 
   0   2  22        1.04       10.51     14.52 o 
   1   2  22      198.83      138.12     20.66 o 
   2   2  22       17.32        9.35     13.89 o 
   3   2  22        0.03        4.24     16.34 o 
  -4   3  22       20.30       32.85     12.74 o 
  -3   3  22       38.82       23.96     11.32 o 
  -2   3  22       25.01       20.75     11.72 o 
  -1   3  22       65.67       69.15     17.48 o 
   0   3  22        2.56        7.56     14.73 o 
   1   3  22        0.11       13.59     16.41 o 
   2   3  22       60.11       51.11     15.19 o 
   3   3  22      206.61      205.53     16.77 o 
  -4   4  22       18.32       16.55     14.14 o 
  -3   4  22        3.95       10.38     13.89 o 
  -2   4  22        8.37       31.65     14.68 o 
  -1   4  22       21.71       21.67     14.52 o 
   0   4  22        2.26        2.51     12.41 o 
   1   4  22        2.10       12.37     17.06 o 
   2   4  22        1.02       15.95     16.32 o 
   3   4  22        3.30        8.08     16.85 o 
  -4   5  22        0.35       16.25     13.57 o 
  -3   5  22       25.18       15.59     11.63 o 
  -2   5  22        7.72       22.52     14.42 o 
  -1   5  22        5.59       14.77     13.20 o 
   0   5  22        3.79        9.59     13.80 o 
   1   5  22        0.10       33.25     14.32 o 
   2   5  22       27.52       36.97     14.30 o 
   3   5  22        0.09       10.96     14.69 o 
  -4   6  22       32.79       24.52     18.95 o 
  -3   6  22        6.06       10.14     16.18 o 
  -2   6  22       62.64       59.80     15.64 o 
  -1   6  22        2.83       10.42     12.19 o 
   0   6  22       11.12       12.82     12.72 o 
   1   6  22        0.60        5.37     14.24 o 
   2   6  22        4.75       16.04     18.69 o 
  -3   7  22       52.44       48.83     12.11 o 
  -2   7  22      107.57      107.62     15.40 o 
  -1   7  22       28.35       26.03     13.89 o 
   0   7  22       29.79       27.66     16.77 o 
   1   7  22        0.05        7.14     16.31 o 
   2   7  22       30.89       33.76     21.61 o 
  -3   8  22        2.48        9.77     13.11 o 
  -2   8  22        4.42       13.04     13.77 o 
  -1   8  22       33.80       45.51     15.09 o 
   0   8  22        8.62        3.64     15.49 o 
   1   8  22       36.36       45.38     16.27 o 
   2   8  22        1.21       19.28     14.18 o 
  -3   9  22      142.74      132.23     13.85 o 
  -2   9  22        0.44       14.57     13.57 o 
  -1   9  22       14.95       26.91     16.81 o 
   0   9  22        0.12       -6.21     14.03 o 
   1   9  22      117.04      108.38     16.61 o 
   2   9  22       61.70       47.99     24.15 o 
  -2  10  22       99.18       92.75     15.82 o 
  -1  10  22       57.37       56.05     16.18 o 
   0  10  22       34.64       35.97     14.83 o 
   1  10  22        1.84        7.33     14.31 o 
  -1  11  22        0.02       -7.55     16.64 o 
   0  11  22        7.00       20.41     14.40 o 
  -3   1  23      198.79      191.25     13.81 o 
  -2   1  23       10.36       11.01     11.02 o 
  -1   1  23       28.56       25.84     12.88 o 
   0   1  23        9.00       28.99     15.90 o 
   1   1  23      304.04      277.04     16.85 o 
   2   1  23        5.59       10.97     14.81 o 
  -3   2  23      136.35       97.69     14.00 o 
  -2   2  23        2.47        0.13     12.12 o 
  -1   2  23        6.30        2.94     20.23 o 
   0   2  23        4.28        8.17     15.91 o 
   1   2  23       12.28       20.36     15.95 o 
   2   2  23       65.59       55.19     15.89 o 
  -3   3  23        0.07       13.70     13.85 o 
  -2   3  23       25.11       25.15     11.85 o 
  -1   3  23        8.66       14.23     13.54 o 
   0   3  23       20.02       22.19     16.07 o 
   1   3  23       14.62        1.88     20.67 o 
   2   3  23       33.36       37.50     18.52 o 
  -3   4  23       46.39       48.11     12.71 o 
  -2   4  23       32.41       34.26     13.59 o 
  -1   4  23       14.65       28.87     14.87 o 
   0   4  23      104.74       86.48     15.67 o 
   1   4  23      137.17      130.33     21.38 o 
   2   4  23       38.52       37.39     15.35 o 
  -3   5  23        3.06       12.57     12.86 o 
  -2   5  23       68.48       84.73     16.60 o 
  -1   5  23        8.59       -1.89     13.61 o 
   0   5  23        0.58        2.31     15.04 o 
   1   5  23       82.50       78.92     15.19 o 
   2   5  23       40.69       43.41     15.36 o 
  -3   6  23        6.57        5.17     15.61 o 
  -2   6  23       83.45      102.85     13.36 o 
  -1   6  23       34.73       30.38     13.99 o 
   0   6  23        0.49        7.83     15.54 o 
   1   6  23        0.03       -1.41     16.36 o 
  -2   7  23      112.29      106.60     15.81 o 
  -1   7  23       43.53       49.53     14.74 o 
   0   7  23       18.59       32.84     14.73 o 
   1   7  23       10.76       19.51     17.87 o 
  -2   8  23        2.93       12.22     15.59 o 
  -1   8  23       17.99       15.88     12.77 o 
   0   8  23        0.24       13.68     13.99 o 
   1   8  23       23.52       40.87     21.93 o 
  -1   9  23        4.55       21.11     13.46 o 
   0   9  23       35.69       21.47     13.33 o 
  -2   0  24      105.45      121.38     19.15 o 
  -1   0  24       82.13       80.83     26.02 o 
   0   0  24       13.69       13.60     19.12 o 
   1   0  24       75.65       76.25     27.07 o 
  -2   1  24      205.15      210.41     15.18 o 
  -1   1  24        9.38        8.98     15.91 o 
   0   1  24       47.58       42.67     21.52 o 
   1   1  24       53.65       47.34     15.48 o 
  -2   2  24       43.68       44.10     13.05 o 
  -1   2  24       16.25        8.80     18.14 o 
   0   2  24       16.20        9.90     16.27 o 
   1   2  24       11.15        4.50     15.30 o 
  -2   3  24       11.74       20.60     14.38 o 
  -1   3  24       24.83       32.24     13.01 o 
   0   3  24        0.02      -11.52     14.71 o 
   1   3  24       17.74       23.78     13.76 o 
  -2   4  24       58.88       51.42     15.02 o 
  -1   4  24        4.94       -3.30     12.87 o 
   0   4  24       14.89       20.80     18.08 o 
   1   4  24        0.00        7.32     18.56 o 
  -1   5  24        0.05       17.70     17.13 o 
   0   5  24       13.97       21.43     15.00 o 
  -1   6  24       10.91       15.23     21.13 o 
   0   6  24        8.04       37.13     38.14 o 
                                                 
